# Supplementary material for: Timescale of a magmatic-hydrothermal system revealed by 40Ar–39Ar geochronology: the Mio-Pliocene Campiglia Marittima system (Tuscany, Italy)
Source: Sci Rep. 2022 May 3;12:7128. doi: 10.1038/s41598-022-10867-9 (PMC9065031; doi:10.1038/s41598-022-10867-9)
Supplement: Supplementary file 1 — Supplementary Tables. [file 41598_2022_10867_MOESM1_ESM.xlsx]

## Sheet: EMP data
Table S1. EPM data on feldspars. wt%.
#	SiO2	TiO2	Al2O3	FeO	MnO	MgO	CaO	Na2O	K2O	SrO	BaO	Total
Temperino mafic porphyry – PV-31, primary K-feldspar (Kfs1) and hydrothermal alteration assemblage (Kfs2, Ab)
PV31-D-Kfs1-1	65.64	0.0467	18.75	0.055	0.0351	0	0.2277	2.33	13	0.0691	0.7271	100.881
PV31-D-Kfs1-2	66.18	0.0603	18.85	0.042	0.0576	0	0.1926	2.51	12.85	0.0552	0.5669	101.365
PV31-D-Kfs1-3	66.12	0.0136	18.39	0.0175	0	0	0.193	2.42	12.91	0	0.6338	100.698
PV31-D-Kfs1-4	66.19	0	18.65	0.0355	0.006	0	0.1973	2.34	12.87	0.0417	0.6126	100.943
PV31-D-Kfs2-1	65.38	0	18.5	0	0	0.0136	0	0.7829	15.47	0	0.9755	101.122
PV31-D-Kfs2-2	65.09	0.0362	18.43	0	0	0	0.005	0.7808	15.38	0	1.0374	100.759
PV31-D-Kfs2-3	65.36	0.0227	18.68	0	0	0.0087	0	0.8439	15.36	0	0.9955	101.271
PV31-D-Kfs2-4	65.42	0	18.26	0.0152	0.003	0.0077	0.0162	0.6588	15.74	0.0826	0.9205	101.124
PV31-D-Ab-1	67.28	0.039	20.74	0.0473	0.027	0	1.68	10.69	0.1451	0.2281	0.005	100.882
PV31-D-Ab-2	67.47	0.0675	20.83	0.0004	0.0053	0	1.78	10.53	0.2079	0.0568	0	100.948
PV31-B-Kfs1-1	66.25	0.0256	18.97	0.0229	0	0.0224	0.2429	2.42	12.81	0.0279	0.8288	101.621
PV31-B-Kfs1-2	66.47	0	19.01	0.0266	0.009	0.002	0.236	2.47	12.74	0	0.6865	101.65
PV31-B-Kfs1-3	65.93	0.0151	19.12	0.0132	0	0.0293	0.2517	2.45	12.83	0.1522	0.8201	101.612
PV31-B-Kfs1-4	66.01	0	18.87	0.0511	0.0328	0	0.2374	2.45	12.81	0	0.7604	101.222
PV31-B-Kfs2-1	65.38	0.0347	18.54	0.0151	0.0216	0	0	0.6228	15.76	0.055	0.8446	101.274
PV31-B-Kfs2-2	65.68	0	18.64	0	0	0.0068	0.0084	0.462	15.72	0.055	0.9187	101.491
PV31-B-Kfs2-3	65.75	0	18.61	0.0059	0.006	0	0	0.3142	16.1	0.0277	0.8411	101.655
PV31-B-Kfs2-4	65.48	0.0347	18.64	0.0439	0	0	0	0.8186	15.46	0.1514	0.9037	101.532
PV31-B-Ab-1	67.64	0	20.73	0.0348	0.0112	0.001	1.42	10.79	0.5801	0	0.0033	101.21
PV31-B-Ab-2	68.67	0.0105	20.58	0	0.066	0	0.8973	11.12	0.1611	0.1283	0.033	101.666
Temperino mafic porphyry – MGC, primary K-feldspar (Kfs1) and hydrothermal alteration assemblage (Kfs2, Ab)
MGC-D-Kfs1-1	66.46	0.0618	18.58	0.0334	0	0.0126	0.193	2.21	13.06	0	0.5337	101.144
MGC-D-Kfs1-2	66.09	0	18.64	0.0059	0.0404	0	0.1579	2.3	12.99	0.1106	0.5275	100.862
MGC-D-Kfs1-3	66.55	0.0287	18.45	0.0578	0	0	0.1703	2.35	12.94	0	0.6027	101.149
MGC-D-Kfs1-4	66.53	0	18.65	0.0337	0.0037	0.0292	0.147	2.22	12.98	0	0.5192	101.113
MGC-D-Kfs2-1	65.86	0.0408	18.39	0	0	0	0.038	1.0585	15.03	0.1241	0.5094	101.051
MGC-D-Kfs2-2	65.89	0	18.38	0	0	0.0174	0.0114	0.9873	14.98	0.0414	0.5703	100.878
MGC-D-Kfs2-3	65.56	0	18.43	0.0036	0	0	0.0206	1.6	14.46	0	0.4842	100.558
MGC-D-Kfs2-4	65.51	0.0317	18.58	0.0027	0	0.0029	0.0363	0.8079	15.35	0.0411	0.6485	101.011
MGC-A-Kfs1-1	65.95	0.0693	18.53	0.0336	0	0.0068	0.1951	2.48	12.75	0.0555	0.8081	100.878
MGC-A-Kfs1-2	65.84	0.0226	18.5	0	0	0.0068	0.1842	2.24	13.06	0.0967	0.7879	100.738
MGC-A-Kfs1-3	66.05	0	18.62	0.0423	0	0.0215	0.2224	2.55	12.81	0.0831	0.6996	101.099
MGC-A-Kfs2-1	65.09	0.0392	18.46	0.0548	0	0.0165	0	0.5746	15.6	0.0139	0.9273	100.776
MGC-A-Kfs2-2	65.24	0.003	18.67	0	0	0	0.0059	0.634	15.62	0.0414	0.9466	101.161
MGC-A-Ab-1	68.73	0.006	20.19	0.0078	0	0	0.9064	11.16	0.3286	0.0571	0.0407	101.427
MGC-F-kfs1-1	65.73	0.0512	19.01	0.0101	0.0045	0	0.2171	2.51	12.61	0.1943	0.7948	101.132
MGC-F-kfs1-2	65.78	0.0497	18.8	0.0718	0	0.0215	0.1819	2.55	12.69	0	0.6889	100.834
MGC-F-kfs1-3	66	0.009	18.81	0.015	0.018	0.0273	0.1672	2.46	12.73	0	0.7448	100.981
MGC-F-kfs2-1	64.76	0	18.53	0.0027	0.006	0	0	0.6973	15.52	0.069	0.9246	100.51
MGC-F-Ab-1	68.87	0	20.09	0.0059	0	0.0153	0.7503	11.17	0.191	0.0571	0	101.15
MGC-F-Ab-2	68.84	0	19.69	0.0026	0	0	0.637	11.5	0.1605	0.1138	0.0641	101.008
MGC-F-Ab-3	69.1	0.0015	20.34	0.0023	0.0015	0.0223	1.135	10.53	0.1289	0.128	0	101.389
MGC-F-Ab-4	68.17	0	19.98	0	0	0	0.8324	11.15	0.4938	0.0855	0.0511	100.763
Ortaccio felsic porphyry – PV-51, primary K-feldspar (Kfs1) and hydrothermal alteration assemblage (Kfs2, Ab)
PV51-D-Kfs1-1	66.45	0	18.82	0	0	0	0.1595	2.51	12.53	0.1245	0.4335	101.028
PV51-D-Kfs1-2	66.53	0	18.68	0.0694	0	0	0.1791	2.61	12.64	0.0694	0.4551	101.233
PV51-D-Kfs1-3	66.51	0	18.63	0	0.006	0.0312	0.1814	2.59	12.73	0.0693	0.4334	101.181
PV51-D-Kfs1-4	66.67	0	18.49	0.0358	0.0359	0.0156	0.2004	2.6	12.57	0	0.3712	100.989
PV51-D-Kfs1-5	66.08	0.0438	18.54	0	0.0187	0	0.1863	2.67	12.57	0.0001	0.4368	100.546
PV51-D-Kfs2-1	65.78	0	18.44	0	0.0187	0	0	0.5649	15.92	0.1649	0.4736	101.362
PV51-D-Kfs2-2	65.76	0.0256	18.46	0	0	0	0.013	0.7664	15.39	0.055	0.4927	100.963
PV51-D-Kfs2-3	66.05	0	18.26	0	0.0097	0.0144	0	0.3653	16.29	0.0136	0.345	101.348
PV51-D-Ab-1	68.89	0	19.46	0	0	0.0163	0.2677	11.18	0.1648	0.1984	0.017	100.194
PV51-D-Ab-2	68.38	0.0316	20.08	0.0432	0	0.0082	0.9034	11.12	0.1816	0.2134	0	100.961
PV51-D-Ab-3	69.04	0	19.81	0	0	0.001	0.5329	10.74	0.3476	0.1421	0.0158	100.629
PV51-D-Ab-4	68.76	0	19.81	0.0497	0.0255	0	0.3624	11.51	0.2299	0.1137	0.0206	100.882
PV51-D-Ab-5	69.07	0.027	20.04	0	0.003	0.0051	0.3888	11.33	0.1517	0.0427	0	101.058
PV51-E-Kfs1-1	66.19	0.0181	18.49	0	0	0	0.1938	2.57	12.69	0.1519	0.3528	100.657
PV51-E-Kfs1-2	66.21	0	18.87	0.0231	0.012	0	0.1782	2.6	12.76	0.0968	0.4286	101.179
PV51-E-Kfs1-3	66.36	0.0724	18.74	0.0659	0	0.0058	0.1779	2.6	12.5	0.0278	0.3645	100.914
PV51-E-Kfs2-1	65.78	0.0301	18.5	0	0	0	0	0.6484	15.68	0	0.5903	101.229
PV51-E-Kfs2-2	66.07	0	18.67	0.0416	0.0082	0	0	0.6084	15.59	0	0.5545	101.543
PV51-E-Ab-1	68.29	0.009	19.84	0	0	0	0.5061	11.52	0.1446	0.2277	0.0559	100.593
PV51-E-Ab-2	68.79	0	19.75	0	0.0195	0	0.451	11.35	0.361	0.1849	0.0341	100.94
PV51-E-Ab-3	68.55	0.0105	19.61	0.0216	0	0	0.4287	11.4	0.2266	0.1278	0.0783	100.454
San Vincenzo rhyolites – SV85-1, K-feldspar
SV85-1-F-1	66.03	0.0166	18.32	0	0	0	0.1809	2.69	12.44	0.0413	0.4718	100.191
SV85-1-F-2	66.1	0	18.43	0.0476	0	0	0.1805	2.81	12.49	0	0.572	100.63
SV85-1-F-3	65.55	0.0407	18.12	0.0059	0	0.0117	0.1397	2.89	12.59	0.1383	0.1931	99.6794
SV85-1-F-5	65.88	0.0211	18.14	0	0	0	0.1829	2.77	12.74	0.1382	0.1581	100.03
SV85-1-F-6	65.88	0.0392	18.45	0.0325	0.0262	0.0185	0.1243	2.71	12.7	0	0.065	100.046
SV85-1-F-7	66.11	0.0302	18.33	0	0.0202	0.0048	0.149	2.7	12.54	0	0.0978	99.982
SV85-1-F-8	66.14	0.003	18.41	0.0364	0.0015	0	0.1582	2.92	12.35	0.1793	0.0712	100.27
SV85-1-F-9	65.29	0.0407	18.02	0.0107	0	0	0.1698	3.12	12.27	0.0551	0.2271	99.2034
SV85-1-F-10	66.57	0.0331	18.2	0.0289	0.0165	0.0097	0.1338	2.85	12.48	0.0414	0.2631	100.626
SV85-1-F-11	65.85	0.0121	18.4	0.0301	0.0097	0.0058	0.1396	2.79	12.91	0.0275	0.0627	100.238
SV85-1-F-13	66.08	0.0045	18.39	0.0175	0.0037	0	0.1749	2.7	12.54	0.0552	0.0828	100.049
SV85-1-F-14	66.03	0.012	18.33	0.0133	0	0	0.1668	2.8	12.62	0.0552	0.0174	100.045
SV85-1-F-15	65.63	0	18.29	0	0	0	0.1228	2.77	12.88	0.0415	0.1637	99.898
SV85-1-F-16	65.04	0	18.06	0.0191	0	0.0068	0.1506	2.57	12.78	0	0.0471	98.6736
SV85-1-F-17	65.78	0.006	18.66	0	0.0127	0.0107	0.1412	2.64	12.63	0.0827	0.1235	100.087
SV85-1-F-18	65.91	0	18.36	0.0097	0	0.0185	0.136	2.84	12.64	0	0.0033	99.9175
SV85-1-F-19	65.83	0	18.29	0.0325	0	0.0078	0.131	2.68	12.55	0.0689	0.1332	99.7234
SV85-1-F-20	66.47	0.0287	18.59	0.007	0.0284	0.0088	0.1282	2.85	12.61	0.0277	0.0973	100.846
SV85-1-F-21	65.66	0.0649	18.27	0	0.0262	0	0.0915	2.53	12.95	0.0415	0.0441	99.6782
SV85-1-F-22	65.88	0	18.48	0.0555	0.0165	0	0.1157	2.58	12.9	0.0693	0.1071	100.204
SV85-1-F-25	65.93	0	18.67	0.0248	0	0	0.1448	2.84	12.47	0.0693	0.1399	100.289
SV85-1-F-26	66.53	0.0287	18.48	0	0.0075	0.0165	0.1446	2.87	12.43	0	0.0792	100.586
San Vincenzo rhyolites – SV85-6, K-feldspar
SV85-6-F-1	65.85	0	18.4	0.0238	0	0	0.1505	2.83	12.37	0	0.5066	100.131
SV85-6-F-4	66.03	0	18.47	0.0126	0	0	0.21	3.01	12.26	0.0554	0.4529	100.501
SV85-6-F-5	66.03	0.0106	18.35	0.0437	0	0	0.2129	2.88	12.26	0	0.478	100.265
SV85-6-F-6	66.18	0.0332	18.15	0.0006	0	0	0.1769	2.93	12.29	0.1521	0.4548	100.368
SV85-6-F-7	65.38	0.0482	18.56	0.0382	0.0464	0.002	0.2051	3.01	12.14	0	0.8379	100.268
SV85-6-F-8	65.6	0.0406	18.44	0.0497	0	0	0.2168	2.98	12.1	0.0553	0.753	100.235
SV85-6-F-9	65.48	0.0181	18.01	0.0281	0.0367	0.0304	0.2126	2.83	12.19	0.194	0.8064	99.8363
SV85-6-F-10	66.17	0.0377	18.5	0.0592	0	0.0118	0.2454	2.87	12.24	0	0.8058	100.94
SV85-6-F-11	65.53	0.0196	18.37	0.0109	0	0.0225	0.2063	2.79	12.19	0	0.7319	99.8712
SV85-6-F-12	65.67	0.0136	18.02	0	0	0.0215	0.1452	2.84	12.44	0.0001	0.3917	99.5421
SV85-6-F-13	65.01	0.0859	18.26	0	0	0	0.1716	2.65	12.43	0.1801	0.5927	99.3803
SV85-6-F-14	65.6	0	18.27	0	0	0.001	0.1469	2.79	12.53	0.1247	0.3407	99.8033
SV85-6-F-15	65.88	0	18.07	0.0163	0	0.0156	0.1875	2.65	12.68	0	0.2755	99.7749
SV85-6-F-16	65.5	0.0226	18.25	0.034	0.003	0.0049	0.1923	2.61	12.72	0.1243	0.3108	99.7719
SV85-6-F-17	66.17	0.0634	18.31	0.0655	0.0053	0	0.1957	2.73	12.68	0	0.2689	100.489
SV85-6-F-18	65.63	0.0452	18.46	0.0338	0.0299	0.0283	0.2347	2.56	12.49	0	0.6414	100.153
SV85-6-F-19	66.15	0.0452	18.48	0.0738	0.0045	0	0.2097	2.71	12.53	0.1522	0.5988	100.954
SV85-6-F-20	66.11	0.0452	18.32	0.077	0.0352	0	0.2436	2.72	12.39	0.0415	0.6001	100.583
SV85-6-F-21	65.76	0	18.1	0.0179	0	0	0.2306	2.81	12.48	0.0275	0.3426	99.7686
SV85-6-F-22	65.78	0	18.32	0.0481	0.0269	0.0107	0.2247	2.8	12.44	0.0137	0.3532	100.017
SV85-6-F-23	66.22	0.0423	18.48	0	0.0217	0	0.2005	2.71	12.53	0	0.2398	100.444
SV85-6-F-25	66.17	0	18.41	0.0306	0	0	0.1744	2.85	12.34	0.0967	0.4026	100.474
EPM data on mica. wt %
#	SiO2	TiO2	Al2O3	FeO	MnO	MgO	CaO	Na2O	K2O	SrO	BaO	ZnO	F	Cl	Total
Botro ai Marmi granite – BMO5, biotite
BM05 2	36.86	4.2	18.2	19.75	0.22	7.37	0.03	0.21	9.56	0	0.41	0	1.12	0.28	98.19
BM05 3	36.71	4.38	17.92	19.86	0.17	7.3	0	0.21	9.56	0.07	0.42	0.13	1.25	0.23	98.21
BM05 4	37.32	4.54	18.12	19.51	0.18	7.45	0.03	0.25	9.32	0	0.13	0.2	1.43	0.21	98.69
BM05 5	36.07	4.67	18.44	21.23	0.27	6.92	0.04	0.3	9.42	0.1	0.07	0.19	1.09	0.19	99
BM05 6	36.7	3.78	18.33	19.81	0.25	7.53	0.03	0.29	9.27	0.09	0.34	0.16	1.39	0.2	98.16
BM05 8	36.98	4.65	18.01	19.89	0.21	7.1	0.01	0.24	9.35	0	0.36	0.1	1.47	0.19	98.57
BM05 9	36.54	4.56	17.91	20.16	0.21	7.4	0.01	0.25	9.46	0	0.48	0.02	1.37	0.23	98.6
BM05 10	35.9	3.54	19.01	20.81	0.23	7.28	0.02	0.27	9.47	0.1	0	0.08	1.27	0.27	98.26
BM05 12	36.03	4	18.88	20.9	0.23	7.2	0.04	0.22	9.63	0.04	0.16	0.06	1.25	0.19	98.84
BM05 13	35.54	4.08	19.16	21.46	0.22	6.93	0	0.28	9.38	0.09	0.03	0.03	1.03	0.24	98.47
BM05 14	36.18	4.23	18.65	21.09	0.16	7.26	0.05	0.3	9.59	0	0.04	0.18	1.34	0.29	99.36
BM05 15	36.24	4.11	18.72	21.04	0.25	7.3	0	0.3	9.3	0	0.04	0.02	1.22	0.21	98.75
BM05 16	36.05	3.98	19.26	21.09	0.28	7.31	0	0.24	9.61	0.13	0.1	0.13	0.99	0.25	99.41
BM05 19	36.33	3.78	19.27	20.98	0.19	7.21	0.02	0.27	9.47	0	0.01	0.08	1.14	0.27	99.02
BM05 20	25.66	3.47	15.61	20.29	0.17	5.22	0.03	0.12	9.16	0.07	0.07	0.09	1.21	0.27	81.46
BM05 21	36.18	4.11	18.59	21.3	0.22	7.14	0.01	0.28	9.35	0	0.22	0.05	1.28	0.23	98.96
BM05 22	36.47	3.96	18.81	20.62	0.23	7.37	0.01	0.26	9.38	0	0.21	0.09	1.15	0.24	98.81
BM05 23	36.33	3.38	18.98	20.56	0.16	7.41	0	0.29	9.51	0.17	0.05	0.02	1.08	0.24	98.18
BM05 26	35.87	4.02	18.37	21.07	0.25	7.36	0.01	0.24	9.28	0.04	0.23	0.05	1.28	0.19	98.26
BM05 27	35.84	4.45	17.93	20.81	0.2	7.42	0.03	0.22	9.54	0	0.2	0.08	1.29	0.13	98.13
BM05 28	36.05	4.49	17.92	21.01	0.25	7.37	0	0.29	9.54	0	0.16	0.07	1.26	0.23	98.64
BM05 29	36.12	4.28	18.66	21.62	0.26	7	0	0.28	9.44	0	0.09	0.13	1.08	0.25	99.22
BM05 30	35.52	3.55	19.14	21.12	0.32	7.25	0	0.21	9.73	0.14	0.15	0.03	0.88	0.3	98.34
BM05 32	35.93	3.64	19.06	21.22	0.18	7.41	0.02	0.3	9.28	0.04	0.01	0.12	1.28	0.25	98.74
BM05 33	35.72	3.54	18.84	20.98	0.17	7.29	0.03	0.25	9.5	0	0	0	1.31	0.23	97.86
BM05 34	35.91	3.83	19	21.29	0.23	7.16	0	0.33	9.52	0	0	0.13	1.3	0.22	98.91
BM05 35	37	4.82	17.66	20.05	0.2	7.4	0.02	0.24	9.67	0	0.32	0.16	1.27	0.23	99.03
BM05 36	36.87	4.49	17.73	20.41	0.14	7.44	0	0.23	9.4	0.04	0.31	0.11	1.41	0.19	98.78
BM05 37	36.78	4.78	17.45	20.25	0.19	7.2	0.03	0.29	9.41	0.09	0.43	0.04	1.43	0.23	98.6
Exoskarn – PHLBM, phlogopite
PHLBM 14	39.94	0.5	14.87	5.96	0.01	23.09	0	0.16	10.48	0	0.11	0	3.65	0.01	98.84
PHLBM 15	41.48	0.36	14.34	4.99	0.04	24.47	0.03	0.06	10.1	0	0.05	0	3.79	0.01	99.76
PHLBM 16	40.92	0.11	14.51	4.98	0.06	24.34	0.03	0.08	10.66	0.16	0.26	0.03	4.66	0	100.82
PHLBM 17	39.59	0.45	16.07	5.6	0.1	22.96	0	0.19	10.41	0	0.06	0.03	3.64	0	99.13
PHLBM 18	39.4	0.36	16.35	5.79	0.03	23.17	0.04	0.17	10.51	0.06	0.09	0	3.71	0.01	99.72
PHLBM 20	39.53	0.64	15.14	5.32	0.04	23.49	0	0.14	10.45	0.1	0	0.09	3.98	0	98.96
PHLBM 21	40.5	0.59	14.99	5.69	0.03	23.47	0.02	0.16	10.35	0.1	0.04	0.13	4.06	0	100.17
PHLBM 22	40.5	0.45	15.13	5.52	0.01	23.73	0.02	0.23	10.53	0	0.02	0	4.12	0	100.28
PHLBM 24	40.02	0.47	15.19	5.76	0.09	23.23	0	0.17	10.29	0.09	0.13	0.1	4.17	0	99.73
PHLBM 25	40.07	0.53	15.03	5.39	0.04	23.41	0.01	0.17	10.49	0	0.08	0.03	4.18	0	99.45
PHLBM 26	40.2	0.55	15.4	5.45	0.05	23.26	0	0.13	10.56	0.03	0.03	0.05	3.96	0.01	99.72
PHLBM 27	40.7	0.76	14.84	5.56	0.01	23.91	0.03	0.12	10.4	0.01	0.02	0.04	3.96	0	100.39
PHLBM 28	40.25	0.45	15.53	5.56	0.05	23.42	0.01	0.18	10.36	0	0.17	0.06	3.97	0.01	100.08
PHLBM 29	40.73	0.56	15.42	5.44	0.02	23.95	0	0.14	10.5	0.3	0.09	0.11	3.68	0.01	100.99
PHLBM 30	39.8	0.48	16.16	5.66	0.08	22.73	0.03	0.18	10.35	0	0.05	0.07	3.34	0.01	98.98
PHLBM 31	40.26	0.4	15.86	6.29	0.03	22.28	0.03	0.16	10.56	0	0.11	0.18	3.35	0.01	99.58
PHLBM 32	40.12	0.57	16.01	6.14	0.04	22.69	0.01	0.15	10.55	0.32	0.12	0	3.66	0.01	100.42
PHLBM 33	40.26	0.42	15.65	4.99	0.05	23.61	0.04	0.08	10.55	0	0.19	0	3.42	0.01	99.32
PHLBM 34	40.47	0.63	15.07	5.35	0.08	23.91	0	0.19	10.49	0	0.19	0	3.92	0	100.33
PHLBM 35	40.23	0.55	16.23	5.87	0.06	22.57	0.02	0.13	10.32	0.13	0.17	0	3.34	0.01	99.68
PHLBM 51	40.56	0.52	15.49	6.41	0.05	23.29	0.03	0.2	10.29	0	0.12	0	3.93	0	100.92
PHLBM 52	40.36	0.53	14.91	5.79	0.01	22.91	0.04	0.16	10.52	0	0	0	3.69	0.01	98.97
PHLBM 53	40.82	0.44	15.19	5.23	0.06	23.76	0.02	0.22	10.46	0	0.16	0	4.01	0.01	100.43
PHLBM 54	40.24	0.67	14.92	5.9	0.03	22.94	0	0.13	10.57	0.01	0.05	0.03	3.76	0	99.27
PHLBM 55	39.67	0.41	15.31	6.03	0	22.83	0.04	0.18	10.42	0.17	0.07	0.07	3.86	0.01	99.12
PHLBM 56	40.55	0.44	15.01	5.65	0	23.42	0.03	0.24	10.48	0.1	0.07	0.08	3.49	0.01	99.6
PHLBM 57	39.34	0.65	15.85	6.82	0.06	22.68	0	0.2	9.81	0	0.06	0.01	2.96	0	98.47
PHLBM 58	40.47	0.49	14.96	5.93	0.08	23.19	0.03	0.1	10.7	0	0.1	0.06	3.51	0.01	99.69
PHLBM 59	40.75	0.47	15.05	5.7	0.05	23.45	0.04	0.19	10.46	0	0.06	0.09	3.43	0	99.77
PHLBM 60	40.36	0.45	15.69	6.5	0.08	22.76	0.02	0.15	10.5	0.1	0.25	0	3.16	0.01	100.06
Temperino mafic porphyry – PV-31, biotite
PV-31 bt1	36.16	4.92	14.61	19.75	0.186	10.85	0.0043	0.4367	9.27	0	0.1679	0	0.8995	0.1316	97.4108
PV-31 bt2	36.32	5.02	14.68	19.62	0.1331	10.81	0.0096	0.3937	9.14	0.0687	0.1122	0.0562	0.7863	0.1286	97.3254
PV-31 bt3	35.95	5.1	14.94	19.79	0.1637	10.61	0.0026	0.4396	9.33	0	0.2345	0	0.9022	0.143	97.6682
PV-31 bt4	36.55	4.86	14.84	19.51	0.1755	11	0.0132	0.5159	9.29	0	0.1279	0.2496	0.7403	0.1066	98.0982
PV-31 bt5	36.57	4.81	15.14	19.69	0.171	10.97	0.0225	0.4713	9.28	0	0.2803	0.0851	0.8782	0.1356	98.5238
PV-31 bt6	36.46	4.86	15.11	19.6	0.1175	11.16	0.0173	0.4561	9.16	0	0.1645	0.0818	0.8783	0.1433	98.2905
PV-31 bt7	36.62	4.82	15.22	19.67	0.1509	11.06	0	0.4444	8.93	0.0274	0.1098	0.0437	0.6943	0.1258	97.917
PV-31 bt8	36.61	4.84	15.06	19.17	0.1791	11.25	0	0.4517	9.22	0.0689	0.1777	0.0695	0.7854	0.1306	98.0163
PV-31 bt9	36.35	4.64	14.96	19.43	0.1993	11.28	0.0137	0.5107	9.12	0	0.167	0.0475	0.8179	0.1451	97.7015
PV-31 bt10	37.22	4.66	15.22	18.77	0.0901	11.29	0	0.4866	9.08	0	0.1711	0.075	0.7537	0.118	97.9558
PV-31 bt11	36.92	4.82	15.16	19.48	0.1203	11.15	0.0043	0.4393	9.29	0	0.0388	0.071	0.7359	0.1369	98.4006
PV-31 bt12	36.57	4.83	15.1	18.94	0.2164	11.24	0.0322	0.3836	9.17	0	0.1869	0	0.5599	0.131	97.3811
PV-31 bt13	36.72	5.01	15.09	19.7	0.1181	11.39	0.0176	0.4665	9.18	0.1791	0.1108	0	0.9142	0.1195	99.0378
PV-31 bt14	36.99	5.04	15.11	19.29	0.1374	11.17	0.0356	0.4014	9.04	0	0.1913	0.2161	0.654	0.1374	98.4403
PV-31 bt15	36.9	5.13	15.15	19.45	0.1077	11.14	0.0097	0.5659	9.16	0.0552	0.2061	0.0419	0.8131	0.1264	98.8733
PV-31 bt16	37.51	4.92	15.27	18.97	0.0654	11.03	0.0256	0.4714	9.13	0.0549	0.042	0.2607	0.7516	0.1242	98.6645
PV-31 bt17	37.23	4.97	15.49	19.26	0.1306	11.25	0.0127	0.4486	9.14	0	0.2959	0.1613	0.7518	0.126	99.2851
PV-31 bt18	36.99	5.09	15.47	19.59	0.1803	11.17	0.0298	0.4497	9.07	0.0549	0.2028	0.0715	0.7522	0.1141	99.2996
PV-31 bt19	37.07	5.27	15.11	19.63	0.1491	11.15	0.0395	0.4549	9.13	0.0274	0.1572	0.1439	0.5889	0.121	99.0867
PV-31 bt20	37.49	5.23	15.35	19.68	0.1121	10.92	0.0214	0.4635	9.16	0.1509	0.1766	0.0629	0.6772	0.1511	99.7094
PV-31 bt21	36.83	4.61	15.07	19.62	0.1573	10.85	0.0739	0.4186	8.7	0	0.0969	0	0.7699	0.1433	97.3926
PV-31 bt22	37.39	4.77	15.34	19.85	0.1327	10.83	0	0.4036	9.14	0.1238	0.2118	0.1572	0.6299	0.1329	99.1575
PV-31 bt23	36.93	5.07	15.3	19.5	0.1408	11.17	0.0148	0.4724	9.04	0.1786	0.3228	0.1333	0.7489	0.1346	99.2482
PV-31 bt24	37.81	5.03	15.4	18.94	0.1284	11.19	0.0443	0.3856	9.07	0	0.2521	0.1435	0.6882	0.1365	99.2728
PV-31 bt25	35.87	4.7	14.83	18.25	0.1327	10.41	0.0232	0.5299	8.62	0.1097	0.1727	0.1613	0.6542	0.1414	94.6283
PV-31 bt26	36.75	4.84	14.78	18.53	0.1291	11.11	0	0.4398	9.08	0	0.0872	0.207	0.7674	0.1342	96.8548
PV-31 bt27	37.01	4.82	15	18.31	0.1423	10.91	0.0054	0.4767	8.85	0	0.3298	0.0683	0.5611	0.1411	96.6995
PV-31 bt28	36.48	4.69	15.12	18.13	0.0986	11.04	0.079	0.3736	8.59	0	0.1499	0.1275	0.4404	0.1167	95.5166
PV-31 bt29	37.44	4.92	15.27	19.45	0.1614	11.32	0.0109	0.441	9.19	0	0.1664	0.1178	0.9052	0.1128	99.5254
PV-31 bt30	37.64	4.92	15.45	19.25	0.1696	11.24	0.0169	0.547	9.17	0	0.2375	0.1403	0.8254	0.1143	99.7545
Temperino mafic porphyry – MGC, biotite
MGC bt1	36.34	4.19	15.51	20.06	0.1379	10.16	0.0431	0.4714	9.02	0	0.0669	0.1342	0.4821	0.1349	96.8251
MGC bt2	35.18	4.25	15.31	20.1	0.1975	9.87	0.0417	0.4207	8.98	0.0694	0.1936	0.0908	0.5974	0.1563	95.5007
MGC bt3	36.68	4.12	15.83	19.5	0.2143	11.09	0.0368	0.5159	9.11	0	0.0322	0.1835	0.519	0.1309	97.9627
MGC bt4	37.04	4.07	16.23	19.41	0.2068	10.96	0.0408	0.4006	9.16	0	0.118	0.2273	0.6303	0.1364	98.6977
MGC bt5	36.3	3.95	16.03	19.82	0.1107	10.63	0.0406	0.4671	9.07	0	0.0863	0	0.7908	0.1282	97.4238
MGC bt6	36.77	3.9	15.81	18.96	0.1542	11.39	0.019	0.3772	8.99	0	0.1095	0.1338	0.649	0.1393	97.4577
MGC bt7	36.58	3.89	15.79	19.3	0.1965	10.97	0.0279	0.4865	9.09	0	0.1158	0.12	0.7645	0.1244	97.5173
MGC bt8	36.33	3.95	15.67	18.39	0.1827	11.41	0	0.2964	9.1	0	0.1173	0.1165	0.4079	0.103	96.0879
MGC bt9	36.44	4.32	15.47	19.52	0.1136	10.81	0.0224	0.5226	9.09	0.0556	0.273	0.0743	0.8122	0.1387	97.682
MGC bt10	37.01	4.33	15.53	19.63	0.1787	10.82	0.0556	0.3754	8.85	0	0.2193	0.0416	0.6057	0.1349	97.8341
MGC bt11	36.88	4.54	15.26	19.53	0.1691	10.99	0.061	0.4309	9.06	0.0556	0.0526	0.1545	0.6929	0.1223	98.0053
MGC bt12	37.19	4.27	15.26	19.37	0.2087	11.15	0.0336	0.3987	9.09	0	0.0768	0	0.6586	0.1195	97.8658
MGC bt13	37.5	4.6	15.53	19.46	0.1525	10.75	0.0855	0.3876	9.01	0.083	0.2669	0.0529	0.8788	0.1237	99.0157
MGC bt14	35.98	4.2	15.44	19.62	0.1879	10.94	0.0013	0.4108	9.03	0.0137	0.2046	0.1032	0.6451	0.1402	96.9168
MGC bt15	36.65	4.11	15.81	20.08	0.1752	10	0.002	0.5187	8.78	0	0.1551	0.0215	0.5596	0.1209	97.0434
MGC bt16	36.57	4.1	16.24	18.41	0.1829	10.81	0.0563	0.3707	8.98	0.1383	0.0997	0.0981	0.6003	0.1362	96.8093
Monticino felsic porphyry – PV-386, biotite
PV386-8	35.97	3.83	16.92	22.31	0.2162	8.55	0.0567	0.4381	8.82	0.0301	0.0297		0.9065	0.2248	98.3021
PV386-9	35.95	3.9	16.89	22.2	0.1135	8.41	0.0615	0.4388	8.74	0.0761	0		1.01	0.2322	98.0221
PV386-10	35.95	3.85	17.32	22.9	0.2571	8.33	0.0357	0.4587	8.97	0.0225	0		0.9446	0.1812	99.2198
PV386-11	36.52	3.99	17.26	19.4	0.1102	10.62	0.0342	0.4737	9.02	0.2111	0.0749		1.12	0.1109	98.945
PV386-12	36.93	3.86	17.16	19.44	0.1572	10.44	0.0281	0.5067	9.03	0.1847	0		1.15	0.0976	98.9843
PV386-13	37.67	3.89	16.25	18.59	0.1115	10.99	0.0499	0.4091	8.84	0.1368	0.0745		1.21	0.0548	98.2766
PV386-14	37.79	3.88	16.12	18.63	0.1307	10.92	0.0346	0.3629	8.81	0.134	0		1.31	0.0245	98.1467
PV386-15	36.08	3.82	17.67	22.83	0.2476	7.94	0.0309	0.4374	8.88	0.0037	0		1.04	0.2008	99.1804
PV386-16	36.24	3.9	17.33	22.73	0.2726	7.98	0.0473	0.4545	8.87	0.0294	0.1051		1	0.1724	99.1313
PV386-17	36.05	3.86	17.63	22.77	0.228	8	0.0455	0.403	8.85	0.0439	0		1.04	0.2265	99.1469
PV386-18	36.36	3.87	17.3	22.48	0.1907	7.83	0.0379	0.4764	8.79	0.0355	0.0447		1.14	0.2008	98.756
PV386-19	36.49	3.86	17.12	22.73	0.2012	7.97	0.0273	0.4834	8.72	0	0.0446		1.17	0.1659	98.9824
PV386-20	35.94	3.97	17.41	22.41	0.225	8.74	0.0633	0.4025	8.88	0	0.045		1.07	0.1936	99.3494
PV386-21	35.98	3.87	17.6	22.5	0.2133	8.57	0.0578	0.4256	8.84	0.0595	0.0747		1.01	0.1941	99.395
PV386-22	37.19	3.8	16.63	21.71	0.1858	9	0.0475	0.3684	8.81	0	0.0596		1.15	0.228	99.1793
PV386-23	36.55	3.99	16.6	22.44	0.1957	8.91	0.043	0.446	8.84	0	0		1.17	0.195	99.3797
PV386-24	36.17	3.95	16.65	21.73	0.1378	8.95	0.0333	0.4189	8.86	0	0		1.27	0.188	98.358
San Vincenzo rhyolites – SV85-1, biotite
SV85-1-3	35.82	3.9	17.46	19.86	0.2988	10.27	0.0596	0.3695	9.36	0.0599	0		0.9857	0.1744	98.6646
SV85-1-4	35.63	3.85	17.33	22.38	0.1849	8.9	0.0694	0.4564	9.23	0	0		0.973	0.2124	99.2721
SV85-1-5	36.25	3.84	17.18	19.75	0.2132	10.52	0.0866	0.463	9.15	0	0		0.7602	0.1766	98.4019
SV85-1-6	36.39	3.97	17.26	18.41	0.2278	11.31	0.1066	0.4814	9.15	0.2543	0		0.7875	0.1701	98.5482
SV85-1-7	36.69	3.31	17.14	17.7	0.1485	12	0.0221	0.4031	9.12	0.0301	0		0.5013	0.1047	97.5209
SV85-1-8	36.53	3.27	17.21	18.1	0.1424	11.98	0.0035	0.4298	9.18	0	0		0.7462	0.1295	98.0042
SV85-1-9	37.08	3.71	16.39	18.22	0.0965	12.36	0.0866	0.446	9.15	0.0148	0		0.8447	0.1243	98.5756
SV85-1-10	35.69	3.91	17.16	22.53	0.1593	8.9	0.0169	0.4999	9.23	0	0		1.04	0.1136	99.2497
SV85-1-11	35.78	3.89	17.43	22.5	0.0881	8.88	0	0.5857	9.11	0	0		1	0.1529	99.4609
SV85-1-12	35.66	3.87	17.27	22.42	0.1309	8.76	0.0002	0.4949	9.19	0	0		1.09	0.1606	99.0466
SV85-1-15	35.65	3.87	16.97	22.67	0.1315	8.69	0.0679	0.4872	9.13	0	0		1.1	0.2018	98.9684
SV85-1-16	36.37	3.74	17.3	19.86	0.1481	10.57	0.0291	0.5525	9.23	0.1647	0		0.8981	0.1295	99.0855
SV85-1-17	36.18	3.75	17.25	20.16	0.1779	10.52	0.0177	0.4749	9.18	0	0		1.12	0.1383	99.097
SV85-1-18	35.83	3.76	17.42	19.83	0.1467	10.45	0.0057	0.4698	9.25	0	0		0.861	0.1193	98.1425
SV85-1-19	35.93	3.91	17.39	20.24	0.1917	9.51	0.0002	0.4669	9.12	0.1347	0		0.9116	0.1496	97.9575
SV85-1-20	35.99	4.01	17.41	20.72	0.2088	9.38	0	0.5186	9.05	0.1792	0		1.02	0.1071	98.6108
SV85-1-21	35.79	4.06	16.86	20.5	0.2055	9.42	0	0.5168	9	0.1944	0		0.9343	0.1263	97.644
SV85-1-22	37.91	4.09	16.16	18.96	0.1221	11.39	0.0564	0.4245	9.01	0.0896	0		1.15	0.0412	99.4401
SV85-1-23	37.55	3.98	16.15	19.1	0.16	11.21	0.0401	0.5355	8.96	0	0		1.23	0.0949	99.086
SV85-1-24	35.9	4.08	17.2	22.59	0.1548	8.51	0.0934	0.4198	8.85	0	0.2023		1.06	0.2389	99.3536
SV85-1-25	35.51	3.95	17.55	22.5	0.184	8.5	0.0416	0.4648	9.01	0.0298	0		1.01	0.1742	98.9413
San Vincenzo rhyolites – SV85-6, biotite
SV85-6-1	36.4	5.84	15.44	23.4	0.0777	7.71	0.0084	0.5992	8.8	0.0149	0		0.8631	0.1553	99.3573
SV85-6-4	36.8	5.18	15.04	21.82	0.1209	9.31	0	0.4808	8.88	0	0		1.17	0.1076	98.9522
SV85-6-5	36.54	4.98	14.9	21.64	0.0669	9.04	0.0342	0.4682	8.82	0.3418	0		1.21	0.1505	98.2014
SV85-6-6	36.95	4.86	14.93	21.77	0.1289	9.19	0	0.4792	8.83	0.0891	0		1.28	0.1659	98.73
SV85-6-7	37.16	4.72	14.75	20.72	0.2921	10.32	0	0.432	8.9	0.1041	0		0.7743	0.1125	98.3158
SV85-6-8	37.05	4.67	14.79	20.81	0.2463	10.34	0.0004	0.4071	9	0	0		0.8615	0.1506	98.3761
SV85-6-9	37.16	4.61	14.91	20.57	0.1771	10.3	0	0.4477	8.97	0.1337	0		1.07	0.1447	98.5491
SV85-6-13	36.89	4.95	14.57	21.37	0.2163	10.28	0.0162	0.3912	9.14	0.0742	0		1.02	0.1195	99.1244
SV85-6-14	36.74	4.78	14.82	21.67	0.155	10.22	0.0942	0.4692	9.09	0.1638	0		1.09	0.1397	99.4489
SV85-6-15	36.58	4.75	14.76	22.18	0.2073	9.84	0.0337	0.4804	9.12	0	0		1.08	0.1354	99.235
SV85-6-19	36.91	5.4	14.53	21.04	0.2209	10	0.0016	0.427	9.04	0	0		0.9388	0.179	98.7716
SV85-6-20	36.87	5.27	14.49	21.07	0.1782	10.18	0.0851	0.3925	8.92	0	0		0.846	0.133	98.4628
SV85-6-21	36.54	5.22	14.46	21	0.1536	10.05	0	0.4601	9.02	0.0593	0		0.8351	0.1497	97.9978
SV85-6-22	35.88	4.44	16.5	23.77	0.1206	7.77	0	0.618	8.8	0	0		0.9042	0.0749	98.9158
SV85-6-23	35.15	4.39	16.92	23.84	0.1422	7.4	0	0.4676	8.9	0	0		0.9491	0.1429	98.3018
SV85-6-24	36.92	4.94	14.85	20.94	0.1363	9.65	0.0086	0.5289	8.7	0	0		0.834	0.1239	97.6521
SV85-6-25	36.88	4.59	14.78	20.87	0.1871	9.84	0.0179	0.5141	8.69	0	0		0.8529	0.141	97.3842

## Sheet: Ar-Ar data
Table S2. 40Ar-39Ar step-heating and total fusion data. Data are relative abundances, corrected for post-irradiation decay, mass discrimination effects and line blanks.
Laser step-heating data completed through a MAP215-50 single-collector noble gas mass spectrometer. Instrumental sensitivity ~2.0E-11 mol/pA. Irradiation PAV-75
Lab no.	laser power	36Ar	% 1σ	37Ar	% 1σ	38Ar	% 1σ	39Ar	% 1σ	40Ar	% 1σ	40Ar*/39ArK	±2σ	Age	±2σ	40Ar*	39Ar(K)	K/Ca	±2σ
	W	[pA]		[pA]		[pA]		[pA]		[pA]				(Ma)		(%)	(%)
irradiation PAV-75
Botro ai Marmi Granite
BMOS, biotite: J (±1σ) = 0.0030577 ± 0.0000080; 0.30–0.50 mm; 10.0 mg
15M0014B	0.15	22.6876	0.977538	3.96119	105.343	8.67369	1.5251	27.1412	1.41155	6720.86	0.0673387	-1.94231	4.91692	-10.9038	27.6906	-0.784297	0.0978649	3.63108	7.65951
15M0014C	0.25	9.77608	1.30518	7.1524	59.493	8.57313	0.783377	110.041	1.00833	3017.31	0.135004	0.890799	0.69863	4.97915	3.89999	3.2486	0.396806	8.15383	9.7375
15M0014E	0.35	13.3743	1.11257	8.27844	56.73	20.8049	0.631631	303.923	0.321624	4302.73	0.101222	1.01104	0.295016	5.65023	1.64626	7.14137	1.09596	19.4573	22.1622
15M0014F	0.45	13.0728	1.09376	15.3095	26.7785	50.5635	0.572555	768.58	0.228825	4626.05	0.0487233	0.932167	0.111809	5.21005	0.624076	15.487	2.77156	26.6071	14.4968
15M0014G	0.53	9.24657	1.03971	16.5944	24.708	79.6227	0.4976	1250.89	0.238437	3997.14	0.15467	0.979354	0.0474299	5.47339	0.264697	30.6482	4.51082	39.951	20.1433
15M0014H	0.6	6.4629	1.37257	10.0792	44.1561	90.4217	0.470324	1388.85	0.218873	3279.4	0.132677	0.962293	0.0390353	5.37818	0.21786	40.7536	5.00834	73.0303	64.9077
15M0014I	0.67	6.02938	1.26965	14.3152	29.7161	100.836	0.482821	1571.53	0.21796	3379.55	0.111123	0.995554	0.0299559	5.5638	0.16717	46.2941	5.66708	58.183	35.0663
15M0014K	0.74	4.66011	1.52026	12.3591	34.5295	90.9432	0.424842	1397.37	0.234378	2747.99	0.128582	0.961387	0.0311573	5.37313	0.173893	48.8868	5.03907	59.9238	41.8153
15M0014L	0.82	4.37626	1.65087	15.3903	28.6208	106.558	0.518755	1659.46	0.217658	2936.55	0.11671	0.97278	0.0267893	5.43671	0.149509	54.9719	5.98418	57.147	33.2082
15M0014M	0.9	3.12995	1.64358	15.1048	27.9985	97.6771	0.558872	1507.11	0.218707	2429.11	0.120958	0.98233	0.0213315	5.49	0.119046	60.9469	5.43478	52.8815	30.0814
15M0014N	1	2.94832	1.81899	17.3239	25.5533	104.819	0.531845	1630.35	0.222541	2482.2	0.121596	0.973237	0.0205875	5.43926	0.114897	63.9234	5.87922	49.8781	25.9753
15M0014O	1.13	2.91905	2.00017	22.9342	18.8127	118.085	0.428478	1813.48	0.216047	2655.91	0.123785	0.974786	0.0201435	5.4479	0.112419	66.5587	6.53958	41.9084	16.3166
15M0014P	1.25	2.69899	2.01312	31.6246	12.6107	128.226	0.446963	1969.59	0.218865	2701.82	0.133445	0.953747	0.0175268	5.33049	0.0978215	69.5259	7.1025	33.0082	8.95676
15M0014Q	1.38	2.54469	2.23724	34.9798	11.455	126.451	0.490667	1929.98	0.243999	2647.8	0.157739	0.969549	0.0188776	5.41868	0.105355	70.6695	6.95968	29.242	7.31109
15M0014R	1.52	1.94183	2.41227	24.8022	17.5395	114.657	0.438154	1743.2	0.224153	2267.34	0.136092	0.959052	0.0171262	5.3601	0.095584	73.7339	6.28613	37.2502	13.5886
15M0014S	1.7	2.05911	2.37675	34.5002	12.8594	129.037	0.43529	1967.88	0.235456	2536.11	0.12825	0.967573	0.0160308	5.40765	0.089468	75.0774	7.09635	30.2307	8.34321
15M0014T	1.9	1.87018	2.31732	42.6416	10.4508	129.966	0.466425	1973.53	0.207885	2476.22	0.100376	0.963344	0.0141094	5.38405	0.0787456	76.7768	7.1167	24.529	5.68443
15M0014U	2.1	24.6579	0.939463	73.2713	6.75805	175.728	0.444229	2579.29	0.226223	9593.49	0.0432147	0.857315	0.0542082	4.79223	0.30264	23.0492	9.30108	18.6567	3.13793
15M0014V	2.6	2.57321	2.40931	48.1851	9.89564	83.6302	0.505706	1252.5	0.22578	1998.01	0.119823	0.974764	0.0302331	5.44778	0.168728	61.104	4.51656	13.7762	3.0554
15M0014W	4	0.642385	5.09514	31.088	14.2331	38.0254	0.438404	598.372	0.250019	775.266	0.276978	0.969134	0.0338909	5.41636	0.189144	74.7978	2.15773	10.2009	3.0782
15M0014X	15	0.352613	10.4562	13.3786	32.1676	15.968	1.08115	287.861	0.292317	390.808	0.439392	0.985491	0.0776935	5.50764	0.433584	72.5869	1.03803	11.4034	7.42479
total gas age														5.34297	0.0641
weighted mean (MSWD=0.79)														5.40858	0.0428		82.99
Endo- Exo-Skarn
PHLBM flogopite: J (±1σ) = 0.0030606 ± 0.0000080; 0.25–0.50 mm; 10.0 mg
15M0017A	0.15	8.51081	1.06126	1.29535	394.594	2.48498	1.65806	1.81683	23.3066	2559.26	0.0802264	10.1095	30.2893	55.779	164.547	0.717329	0.0080547	0.743009	5.87443
15M0017B	0.3	3.63084	1.16967	21.1017	22.6288	1.40206	2.7758	4.09659	8.61937	1077.7	0.133275	-1.14147	6.28064	-6.4062	35.316	-0.432387	0.0181071	0.102533	0.0507257
15M0017D	0.5	2.72311	1.87474	267.352	3.94243	1.50103	2.67323	17.5201	2.05512	797.633	0.21109	0.350459	1.79139	1.96237	10.0264	0.761834	0.0769078	0.0343731	0.00460484
15M0017E	0.7	1.70039	1.94015	249.265	3.94299	3.49886	2.41821	107.556	0.347611	602.461	0.184431	1.06031	0.189339	5.93068	1.0574	18.8998	0.476319	0.228333	0.0291225
15M0017G	1	1.9245	1.96526	9.56733	47.1256	9.72274	1.3826	358.915	0.242464	926.734	0.130585	0.973134	0.063607	5.44382	0.355321	37.6878	1.59194	19.8824	18.8448
15M0017H	1.3	1.778	1.78315	11.6818	38.9889	19.9448	0.628071	822.438	0.211201	1338.58	0.199889	0.973078	0.0244087	5.44351	0.136351	59.7865	3.6479	37.3134	29.3349
15M0017I	1.6	1.70912	13.1767	7.90605	59.9488	42.4784	0.447498	1862.87	0.203221	2334.64	0.0922389	0.969465	0.0723637	5.42332	0.404241	77.3561	8.26277	124.881	150.251
15M0017J	1.9	1.90647	2.66695	9.51248	26.7589	88.2027	0.553279	3975.46	0.203094	4432.54	0.0730907	0.961783	0.00897251	5.38041	0.0501238	86.2604	17.6332	221.498	120.596
15M0017K	2.1	2.1892	3.62408	11.0269	26.8435	138.281	0.488581	6337.08	0.206538	6805.19	0.0468115	0.960662	0.00876726	5.37415	0.0489774	89.4579	28.1082	304.586	166.34
15M0017M	2.25	0.922859	5.28418	8.7088	56.5125	74.999	0.453597	3462.65	0.213836	3654.61	0.153465	0.96586	0.0101255	5.40319	0.0565643	91.5128	15.3586	210.73	239.109
15M0017N	2.45	0.793352	5.20868	8.01343	61.6623	53.9739	0.581189	2456.57	0.211438	2624.67	0.17843	0.962066	0.0116746	5.38199	0.0652188	90.0447	10.8961	162.475	201.03
15M0017O	2.7	0.49407	7.50063	14.0983	35.2867	36.2472	0.679334	1645.79	0.217082	1753.75	0.202983	0.966459	0.014885	5.40653	0.083152	90.6959	7.29987	61.8702	44.1009
15M0017Q	3.1	0.278324	6.50279	0.781216	742.598	14.6816	0.961741	675.268	0.215286	733.944	0.33152	0.953721	0.0181961	5.33538	0.101653	87.7474	2.99516	458.121	6804.15
15M0017R	4.2	0.272892	7.01412	9.17244	46.8515	13.0733	1.00414	597.666	0.213527	655.845	0.108874	0.952065	0.0198398	5.32612	0.110836	86.76	2.65093	34.5338	32.5433
15M0017S	15	0.163613	10.5026	2.82549	161.713	4.75761	0.735698	220.039	0.284576	258.029	0.389046	0.941493	0.0479809	5.26707	0.268056	80.2867	0.975976	41.2741	133.555
total gas age														5.38916	0.0522
weighted mean (MSWD=0.46)														5.38179	0.03678		99.42
Temperino Mafic Porphyry
MGC biotite: J (±1σ) = 0.0030695 ± 0.0000046; 0.25–0.50 mm; 10.0 mg
15M0018A	0.15	36.6083	0.887844	4.7739	182.946	10.0985	1.11492	10.8132	1.29979	10878	0.0232399	-4.76374	18.0741	-26.9637	103.095	-0.473396	0.0445269	1.20013	4.39291
15M0018B	0.3	8.43873	1.16685	100.115	9.73542	5.46274	1.13441	35.7284	0.408777	2489.67	0.0705224	-0.618673	1.65894	-3.47945	9.34018	-0.886152	0.146888	0.188784	0.0413513
15M0018D	0.45	6.9553	1.27528	326.938	3.47191	11.1621	1.05655	180.922	0.284627	2215.07	0.0772532	0.902624	0.29627	5.06457	1.66018	7.36341	0.744317	0.292934	0.0357022
15M0018E	0.6	5.94532	1.6599	317.963	4.5984	29.0941	0.625237	595.607	0.225795	2325.37	0.0674008	0.957319	0.0998563	5.37101	0.55946	24.5114	2.45245	0.992434	0.134907
15M0018F	0.75	4.19059	1.52053	201.364	5.94099	54.2153	0.550429	1168.58	0.211341	2345.26	0.131152	0.94012	0.0335113	5.27465	0.187762	46.8383	4.8129	3.07542	0.47779
15M0018G	0.85	2.49835	1.3646	151.459	7.03858	55.4318	0.647471	1214.38	0.218071	1888.87	0.222525	0.94115	0.0189094	5.28042	0.105948	60.5029	5.00169	4.24914	0.733953
15M0018I	0.97	1.95193	1.39053	142.287	7.18765	67.4854	0.514684	1479.3	0.208649	1928.56	0.081768	0.907379	0.0121398	5.09121	0.0680257	69.5961	6.09294	5.50984	0.965124
15M0018J	1.1	2.50238	1.97969	152.28	7.10609	84.1556	0.458814	1825.61	0.209331	2412.67	0.125606	0.908923	0.0171943	5.09986	0.096348	68.7722	7.51938	6.35355	1.10442
15M0018L	1.23	2.02053	1.84485	141.506	7.59649	85.546	0.535279	1885.08	0.23334	2311.67	0.14748	0.902196	0.0133093	5.06217	0.0745803	73.567	7.76434	7.06006	1.28455
15M0018M	1.38	2.23582	2.03025	167.623	6.62356	104.89	0.427135	2324.37	0.212575	2796.13	0.108042	0.911448	0.0128148	5.11401	0.071807	75.7632	9.57372	7.34896	1.22016
15M0018N	1.53	1.69102	2.23145	117.2	8.69019	89.0064	0.58831	1979.69	0.225722	2320.67	0.167431	0.911829	0.0129591	5.11615	0.0726155	77.7823	8.15413	8.95214	1.79553
15M0018P	1.7	1.63352	2.83484	123.355	8.26775	102.154	0.475974	2263.51	0.219181	2567.84	0.0985945	0.913223	0.013264	5.12395	0.074324	80.496	9.32316	9.72487	1.87973
15M0018Q	1.9	1.482	2.62961	108.677	9.12063	99.4365	0.434938	2194.27	0.209436	2450.58	0.110029	0.908991	0.0117693	5.10024	0.0659494	81.3891	9.038	10.7008	2.22648
15M0018R	2.1	1.5116	2.93332	120.56	8.61103	98.334	0.488782	2193.5	0.212547	2447.96	0.116206	0.904533	0.0131503	5.07527	0.0736885	81.0478	9.03482	9.64262	1.92075
15M0018T	3	2.55383	1.72611	204.259	5.57526	169.776	0.416716	3757.12	0.214085	4157.15	0.120134	0.897753	0.00873357	5.03727	0.0489402	81.1337	15.4752	9.74842	1.46069
15M0018U	15	19.2808	0.998799	70.0906	13.4759	57.3218	0.530193	1170.58	0.222283	6767.63	0.0699489	0.858478	0.0991668	4.81719	0.555768	14.8483	4.8215	8.85118	2.54476
total gas age														5.07295	0.0631
weighted mean (MSWD=0.89)														5.0841	0.0274		86.8
MGC K-feldspar: J (±1σ) = 0.003041±0.000012; 0.25–0.50 mm; 13.4 mg
14M0063B	2.3	11.7092	0.978247	13.9161	10.7349	44.2253	0.873698	18.4531	3.90685	3849.11	0.164478	19.202	4.0769	103.88	21.4263	9.20098	0.0319805	0.702436	0.175196
14M0063C	2.6	8.6117	1.68601	12.5406	10.9023	31.0632	0.796002	79.9476	0.571185	2634.89	0.0840073	0.800402	1.08792	4.44988	6.04146	2.42831	0.138611	3.37845	0.81135
14M0063E	2.9	2.24552	2.54611	9.47674	15.1095	9.25886	1.44186	166.359	0.275495	777.71	0.232552	0.639346	0.206575	3.55535	1.14773	13.6756	0.288448	9.30349	2.96179
14M0063F	3.2	2.38542	2.12994	28.0282	5.68416	11.8756	0.953554	552.595	0.236747	1140.01	0.106916	0.768112	0.0553064	4.27057	0.30716	37.2314	0.958141	10.4489	1.58281
14M0063G	3.5	1.96691	1.69618	54.1398	3.13961	23.1931	0.627296	1595.95	0.198319	1971.97	0.132683	0.860208	0.0135368	4.78194	0.0751594	69.6166	2.76724	15.6232	1.84582
14M0063H	3.8	0.889531	2.98463	56.4431	3.0819	26.4095	0.606674	1990.72	0.184153	1980.5	0.0565752	0.853558	0.00889044	4.74502	0.0493626	85.7947	3.45175	18.6925	2.19689
14M0063I	4.1	0.932994	4.06134	47.093	3.4109	41.3816	0.570999	3191.6	0.181929	3032.32	0.0500308	0.85381	0.00806707	4.74642	0.0447909	89.865	5.53403	35.9189	4.35004
14M0063J	4.4	1.17761	2.24123	47.7871	3.53155	49.5261	0.584425	3834.06	0.185146	3670.14	0.0368467	0.856353	0.00563013	4.76054	0.03126	89.4592	6.64803	42.5227	5.20837
14M0063L	4.7	1.85406	2.72407	64.0707	3.01972	78.4645	0.525844	5984.91	0.186947	5732.52	0.015959	0.856002	0.00632186	4.75859	0.0351007	89.3683	10.3775	49.5075	5.78655
14M0063M	5	2.10526	2.33698	57.5121	3.31301	68.2279	0.442704	5220.6	0.182985	5175.96	0.0242257	0.861739	0.0067902	4.79044	0.0377004	86.9166	9.05223	48.1099	5.77395
14M0063N	5.4	1.87917	2.46879	44.8241	4.20933	55.8663	0.486432	4300.29	0.183777	4324.94	0.0346199	0.865904	0.00750895	4.81357	0.0416905	86.0964	7.45646	50.8463	6.64919
14M0063O	5.9	1.31825	2.15536	30.362	5.46099	39.3158	0.567991	2986.19	0.185347	3012.33	0.0589225	0.867572	0.00695056	4.82283	0.0385901	86.004	5.17789	52.1267	7.72156
14M0063Q	6.7	2.0534	2.05087	59.5277	3.17912	75.3008	0.434863	5681.28	0.188402	5621.56	0.0319971	0.872224	0.00591963	4.84865	0.0328658	88.1484	9.85101	50.5824	5.99714
14M0063R	7.5	0.854821	5.12802	57.9124	3.25476	95.4316	0.477332	7264.59	0.181807	6699.16	0.0340911	0.877476	0.00526797	4.87781	0.0292473	95.1532	12.5964	66.4834	7.93652
14M0063S	8.3	0.454404	4.39241	47.4201	3.53283	80.3995	0.553613	6238.44	0.182202	5679.95	0.0373145	0.879139	0.00430858	4.88704	0.0239208	96.5577	10.8171	69.7247	8.5411
14M0063T	9.1	0.272944	8.04869	29.1628	5.13925	44.053	0.742662	3414.28	0.181253	3123.36	0.0354848	0.881413	0.00543956	4.89966	0.0301996	96.3505	5.92017	62.0502	8.9011
14M0063U	11	0.129934	15.3777	19.1867	7.40626	35.1885	0.53973	2763.92	0.185524	2504.86	0.0512757	0.882592	0.00586628	4.90621	0.0325686	97.3868	4.79249	76.3483	13.648
14M0063V	14.5	0.112211	16.6743	15.9379	8.7054	24.0184	0.674133	1886.1	0.183256	1712.08	0.0706851	0.880449	0.00716609	4.89431	0.0397852	96.9939	3.2704	62.7202	12.5952
14M0063W	20	0.226491	8.872	2.82195	51.1218	6.46742	1.27463	501.808	0.21244	519.662	0.0877957	0.891075	0.0243689	4.9533	0.135288	86.0456	0.87011	94.2459	96.8211
total gas age														4.85188	0.041098
weighted mean (MSWD=0.59)														4.89224	0.0407388		38.27
PV-31 biotite: J (±1σ) = 0.0030654 ± 0.0000080; 0.25–0.50 mm; 9.9 mg
15M0015A	0.15	36.0793	0.943023	14.2474	12.5148	17.6514	1.00475	102.626	0.330256	10685	0.0302991	-0.844892	1.99193	-4.74705	11.208	-0.811411	0.461006	3.81729	1.0292
15M0015B	0.3	18.6451	0.980794	33.7013	8.01941	25.0323	0.555123	290.178	0.253394	5711.57	0.0928673	0.498542	0.380068	2.79531	2.1296	2.53266	1.30353	4.56309	0.862776
15M0015C	0.45	8.91248	1.25417	19.2699	41.2823	21.0095	0.7371	332.266	0.304166	2913.19	0.302907	0.753784	0.208503	4.2248	1.16736	8.59701	1.49266	9.13833	7.60036
15M0015D	0.6	7.72482	1.16881	26.9498	30.6923	33.8258	0.695686	679.935	0.266322	2951.76	0.129527	0.942284	0.0805825	5.27977	0.450898	21.7049	3.05454	13.3714	8.31647
15M0015F	0.75	5.98143	1.0585	26.8801	33.3724	55.6322	0.476454	1125.29	0.25747	2830.87	0.166663	0.920438	0.0351794	5.15754	0.196859	36.5874	5.0553	22.1872	14.9745
15M0015G	0.85	4.4484	1.22612	24.2367	38.0622	59.8084	0.485866	1236.8	0.235924	2467.61	0.276944	0.912716	0.0290594	5.11433	0.162616	45.7459	5.55626	27.0455	20.7655
15M0015H	0.97	3.39444	2.20959	31.8632	29.9909	70.2568	0.555237	1487.27	0.223542	2395.8	0.198651	0.921001	0.031176	5.16069	0.174457	57.1731	6.68149	24.7383	15.0437
15M0015I	1.1	2.91719	1.83309	40.6907	13.2647	80.8536	0.621395	1721.31	0.210155	2474.27	0.13122	0.923173	0.019468	5.17285	0.10894	64.2224	7.73288	22.4198	6.35703
15M0015J	1.23	2.35186	2.42706	40.9912	13.3407	79.6769	0.488745	1693.19	0.210718	2294.56	0.15652	0.93223	0.0210701	5.22352	0.117901	68.7896	7.60658	21.892	6.23855
15M0015K	1.38	2.45833	1.95737	68.9407	8.95417	78.6962	0.534085	1701.18	0.215502	2313.19	0.118588	0.921411	0.0178082	5.16299	0.0996519	67.7611	7.64238	13.0779	2.68303
15M0015L	1.53	1.82216	2.61563	78.5603	6.87735	76.1498	0.547822	1658.26	0.210365	2069.5	0.104528	0.913577	0.0179331	5.11915	0.100353	73.2014	7.44954	11.1869	1.90299
15M0015M	1.7	1.40408	2.51024	87.2545	6.54852	76.7069	0.536246	1662.63	0.222582	1951.75	0.131629	0.915831	0.0138514	5.13176	0.077512	78.0138	7.46912	10.0987	1.6647
15M0015N	1.9	1.27183	3.18442	98.455	5.70077	89.5712	0.445466	1944.89	0.214688	2163.22	0.203931	0.910941	0.0139897	5.1044	0.0782868	81.8972	8.73716	10.4693	1.58837
15M0015O	2.1	0.965511	5.58719	111.845	5.86935	96.0062	0.450571	2068.79	0.224837	2187.35	0.207492	0.912167	0.0168464	5.11126	0.0942727	86.2695	9.29376	9.80302	1.51233
15M0015P	3	1.24326	5.30422	187.225	4.38491	129.316	0.428298	2758.11	0.20373	2891.23	0.234487	0.909009	0.0157294	5.09359	0.0880227	86.7117	12.3903	7.80736	1.03892
15M0015Q	15	11.0585	1.15406	238.861	4.0063	89.1088	0.470369	1797.26	0.211019	4888.21	0.184747	0.883403	0.0439996	4.9503	0.246244	32.4773	8.0735	3.98751	0.511241
total gas age														5.03709	0.0764479
weighted mean (MSWD=1.20)														5.12955	0.043187		100
PV-31 K-feldspar: J (±1σ) = 0.003047 ± 0.000012; 0.25–0.50 mm; 13.8 mg
14M0064A	2.5	6.08834	1.21382	3.97657	33.5882	23.0209	0.78854	78.347	0.323549	2376.48	0.0484637	7.12589	0.567815	39.3131	3.0986	23.4915	0.161249	10.4418	7.09202
14M0064D	3	1.45188	2.26009	7.5904	17.0628	7.486	0.795039	393.447	0.2093	819.231	0.161592	0.971825	0.0505108	5.41148	0.28087	46.6726	0.809787	27.4721	9.76992
14M0064E	3.5	0.410009	8.38691	20.5066	6.8602	15.7024	0.7573	1162.06	0.188852	1151.43	0.376962	0.876744	0.0195788	4.88274	0.108902	88.4825	2.39174	30.0335	5.10033
14M0064F	4	0.660586	5.4059	39.5077	4.11482	40.9016	0.53578	3146.68	0.188364	2943.49	0.0272301	0.863563	0.00781022	4.80943	0.0434438	92.3169	6.47648	42.2127	5.46925
14M0064H	4.5	0.848363	3.23252	54.6072	3.45243	64.0465	0.452067	4921.62	0.181111	4554.13	0.0208199	0.864563	0.00502421	4.81499	0.0279468	93.432	10.1297	47.7673	5.80738
14M0064I	4.8	0.671362	3.37618	47.0374	3.51421	60.789	0.481191	4632.46	0.180807	4251.12	0.0374925	0.865031	0.00479611	4.81759	0.0266779	94.262	9.53452	52.1966	6.38271
14M0064J	5.2	0.548027	4.81304	51.7392	3.33914	70.459	0.539808	5404.84	0.180805	4918.73	0.0244445	0.870359	0.00477451	4.84722	0.0265574	95.6369	11.1242	55.3651	6.66063
14M0064L	5.6	0.26525	9.3814	29.7524	5.25527	42.894	0.564611	3296.78	0.186283	2991.29	0.0279166	0.873841	0.00594724	4.86659	0.0330801	96.3079	6.78544	58.7276	8.52279
14M0064M	6.1	0.378505	8.41574	42.0958	4.46137	53.7725	0.457965	4151.02	0.182506	3778.35	0.0589016	0.873616	0.00604321	4.86534	0.033614	95.9777	8.54361	52.2623	7.00682
14M0064P	6.6	0.34408	5.93959	46.6758	3.80716	67.2776	0.477962	5180.31	0.181562	4699.46	0.0204997	0.877872	0.00447726	4.88901	0.0249034	96.769	10.6621	58.8216	7.39633
14M0064Q	7.1	0.205891	13.4254	38.019	4.34589	54.1741	0.508516	4218.38	0.185485	3820.81	0.0498764	0.881707	0.00556966	4.91034	0.0309791	97.3445	8.68228	58.8057	7.79446
14M0064R	7.8	0.154721	13.6583	38.3438	4.01033	58.3828	0.508347	4546.41	0.185303	4087.73	0.0855809	0.879431	0.00498865	4.89768	0.0277477	97.8104	9.35742	62.8415	8.05912
14M0064T	8.5	0.0839542	34.295	25.0072	6.04113	38.28	0.619074	2935.48	0.181045	2639.24	0.0598638	0.881028	0.00705933	4.90657	0.0392649	97.9915	6.0418	62.2138	9.76007
14M0064U	10	0.0575272	36.9996	13.5233	10.4255	22.4306	0.571101	1731.06	0.184821	1569.08	0.0512992	0.886936	0.00835013	4.93942	0.0464437	97.8488	3.56286	67.8427	15.6906
14M0064V	14.5	0.0848738	20.3691	21.1368	6.93197	30.4447	0.496153	2345.26	0.184	2119.05	0.0315911	0.883267	0.00587097	4.91901	0.0326549	97.755	4.82702	58.8065	10.0548
14M0064X	20	0.0899852	20.1311	4.72029	30.6705	5.66166	1.37825	442.035	0.215654	418.959	0.101383	0.877679	0.0249266	4.88794	0.138646	92.6015	0.909795	49.6318	30.8473
total gas age														4.92843	0.0402
weighted mean (MSWD=1.68)														4.896	0.0412		59.37
Coquand Felsic Porphyry
PV-51 K-feldspar: J (±1σ) = 0.0030501 ± 0.000012; 0.25–0.50 mm; 14.9 mg
14M0065A	2.5	45.2744	0.801514	4.19409	33.4792	43.0824	0.523049	220.155	0.233177	14865.2	0.0392167	6.11482	0.993699	33.8379	5.44757	9.05598	0.413687	27.8202	18.835
14M0065B	3	4.85238	1.64574	10.4331	13.2833	21.6745	0.548882	1317.28	0.191403	2540.77	0.0797603	0.819451	0.0365888	4.57109	0.203865	42.4849	2.47529	66.9172	18.997
14M0065C	3.5	3.37785	1.485	16.3108	9.00752	33.6817	0.573961	2473.35	0.183507	2923.26	0.0793615	0.764489	0.0127632	4.26486	0.0711256	64.6826	4.64764	80.3684	16.5621
14M0065E	4	1.63427	2.31961	20.4962	7.84289	40.2769	0.611317	3089.39	0.196514	2905.23	0.0631143	0.772784	0.00828301	4.31108	0.0461577	82.1766	5.80523	79.8864	14.864
14M0065F	4.5	1.94817	1.89776	43.7282	3.91228	89.3481	0.4672	6879.26	0.192691	5958.47	0.0743238	0.771907	0.00500167	4.30619	0.0278723	89.119	12.9267	83.3785	10.5918
14M0065G	4.8	1.53398	3.36856	35.1004	4.74083	76.8424	0.477024	5932.51	0.187114	5125.34	0.0528945	0.777015	0.00636763	4.33466	0.0354836	89.938	11.1477	89.5778	12.3488
14M0065J	5.2	2.2069	1.47055	46.1402	3.51014	103.628	0.411012	7843.83	0.193396	6863.83	0.0970118	0.78133	0.00472527	4.3587	0.0263312	89.2883	14.7392	90.0995	11.014
14M0065K	5.6	1.40907	2.89145	28.8123	5.79494	59.1567	0.465141	4545.91	0.197838	4052.04	0.07917	0.789123	0.00667835	4.40212	0.0372138	88.53	8.54216	83.6213	12.8048
14M0065L	6.1	1.02448	2.57158	20.5225	6.87204	46.46	0.448723	3496.7	0.180937	3126.43	0.0397461	0.796904	0.00576853	4.44547	0.0321432	89.1279	6.5706	90.3027	15.3523
14M0065N	6.7	1.15375	4.22359	22.8611	6.16729	49.7133	0.431442	3738.51	0.188822	3389.43	0.0371988	0.804776	0.00863063	4.48933	0.0480901	88.7656	7.02499	86.6712	13.7664
14M0065O	7.5	0.705243	5.56764	23.9025	6.54792	47.2689	0.704462	3669.09	0.215652	3222.47	0.103542	0.81121	0.00778356	4.52518	0.0433694	92.3636	6.89454	81.356	13.4099
14M0065P	8.3	0.518549	6.19966	21.9834	7.31493	47.8613	0.391598	3685.36	0.192247	3211.58	0.0383198	0.81971	0.00645781	4.57253	0.0359814	94.0633	6.92512	88.8506	15.7489
14M0065R	9.1	0.272364	7.24414	14.9143	10.0964	29.2409	0.643488	2234.75	0.183616	1950.53	0.0697234	0.826766	0.00653392	4.61185	0.0364047	94.7233	4.19929	79.4144	17.897
14M0065S	11	0.166134	12.5756	12.4847	11.3719	24.0398	0.474621	1846.64	0.181717	1596.99	0.0653863	0.828294	0.00775763	4.62036	0.0432226	95.7769	3.46999	78.393	19.4789
14M0065T	14.5	0.105763	20.5055	14.0805	10.3754	26.3694	0.485235	2062.71	0.188215	1787.91	0.065066	0.841816	0.00741117	4.69569	0.0412905	97.1198	3.87601	77.6415	17.8868
14M0065W	20	0.0425102	39.557	1.87355	76.9473	2.2952	2.06084	181.882	0.193784	165.515	0.192045	0.830864	0.0554637	4.63467	0.30902	91.3017	0.341772	51.4514	79.3482
total gas age														4.54889	0.044097
weighted mean (MSWD=1.19)														4.31228	0.0398		34.53
Ortaccio Felsic Porphyry
PV-386 biotite: J (±1σ) = 0.00307155 ± 0.0000046; 0.25–0.50 mm; 10.0 mg
15M0016B	0.15	56.7023	0.890652	4.18309	119.213	24.6788	0.596148	71.5272	0.714041	16837.3	0.0198086	-1.2886	4.24373	-7.25946	23.9591	-0.547394	0.259066	9.06218	21.626
15M0016C	0.3	21.3885	0.944994	12.6421	37.6539	19.028	0.882592	251.171	0.302184	6470.09	0.0536856	0.329644	0.484018	1.85247	2.71888	1.27965	0.909726	10.5296	7.99948
15M0016D	0.45	15.7632	0.998094	10.0196	46.8345	31.0508	0.493272	585.136	0.242987	5077.54	0.055484	0.625692	0.161693	3.51455	0.907447	7.21039	2.11937	30.9512	29.1568
15M0016G	0.6	13.437	0.964476	10.1439	45.3063	56.8311	0.491126	1172.33	0.215585	4898.68	0.20153	0.747052	0.0685767	4.19545	0.384717	17.8779	4.24622	61.2515	55.8392
15M0016H	0.75	10.5351	1.09248	15.6133	30.9269	92.1689	0.595934	1961.81	0.223945	4701.94	0.119694	0.783881	0.0358759	4.40204	0.201242	32.706	7.10575	66.5941	41.7268
15M0016I	0.85	5.9675	1.60345	6.89759	71.1956	83.431	0.499757	1800.84	0.221647	3215.15	0.135712	0.786118	0.0324122	4.41459	0.181811	44.0311	6.52273	138.373	197.517
15M0016J	0.97	4.84609	1.33784	11.3094	43.0553	79.329	0.548538	1717.33	0.226752	2868.67	0.176296	0.818253	0.0237458	4.59482	0.133185	48.9845	6.22025	80.4803	69.7687
15M0016K	1.1	5.47284	2.03502	12.8889	39.3447	97.4142	0.452455	2121.78	0.220397	3401.9	0.150797	0.823516	0.0320259	4.62434	0.179623	51.3628	7.68518	87.2485	69.2086
15M0016M	1.23	4.36192	1.58687	10.2915	50.5289	90.9335	0.53098	2012.25	0.238889	2968.16	0.139327	0.818069	0.0214497	4.59379	0.120307	55.4604	7.28846	103.628	105.237
15M0016N	1.38	4.63761	1.76411	15.1548	35.1286	99.4873	0.530331	2192.78	0.306062	3141.88	0.173005	0.791745	0.0234593	4.44615	0.131589	55.2572	7.94235	76.6866	54.423
15M0016Q	1.53	4.42166	1.99996	16.7156	28.1512	114.288	0.46477	2488.87	0.207178	3329.08	0.122788	0.797513	0.0218457	4.4785	0.122536	59.6229	9.0148	78.914	45.127
15M0016R	1.7	4.1455	1.50626	22.2081	22.7025	115.778	0.431891	2562.95	0.204069	3319.73	0.0758174	0.802861	0.0152138	4.50849	0.0853352	61.9833	9.2831	61.1648	28.4385
15M0016S	1.9	2.9462	1.51973	14.5286	36.0341	91.3504	0.471847	2085.78	0.221058	2573.12	0.126262	0.802288	0.0138438	4.50528	0.0776507	65.0332	7.55477	76.0881	55.3617
15M0016T	2.1	4.55631	1.74246	40.2114	12.722	151.365	0.426665	3413.18	0.207623	4156.11	0.0673327	0.809864	0.0145537	4.54777	0.0816307	66.509	12.3626	44.9865	12.3001
15M0016U	3	2.59614	2.10664	48.9315	11.2746	81.7563	0.551986	1930.88	0.213211	2358.89	0.106633	0.812095	0.0176079	4.56028	0.0987607	66.4733	6.99363	20.9139	5.15961
15M0016V	15	4.4285	1.22805	57.9097	9.15491	51.7152	0.606108	1240.21	0.214136	2308.93	0.100926	0.789235	0.0268503	4.43207	0.150611	42.3912	4.49196	11.3502	2.36846
total gas age														4.42355	0.0801528
weighted mean														4.51578	0.0431139		100
Line blanks for micas analyses were below:
		0.255798		4.12212		0.42484		10.1938		61.5274
Line blanks for K-feldspar analyes were below:
		0.177702		4.92247		0.159171		1.52258		15.5055
Laser step-heating and total fusion data completed through an ARGUS VI multi-collector noble gas mass spectrometer. Instrumental sensitivity ~5.0E-17 mol/fA. Irradiation PAV-87																				Line blanks
Lab no.	laser power	36Ar	% 1σ	37Ar	% 1σ	38Ar	% 1σ	39Ar	% 1σ	40Ar	% 1σ	40Ar*/39ArK	±2σ	Age	±2σ	40Ar*	39Ar(K)	K/Ca	±2σ	36Ar	±1σ	37Ar	±1σ	38Ar	±1σ	39Ar	±1σ	40Ar	±1σ
	W	[fA]		[fA]		[fA]		[fA]		[fA]				(Ma)		(%)	(%)			[fA]		[fA]		[fA]		[fA]		[fA]
Rhyolite San Vincenzo – Group A
irradiation PAV-82
GTZ4 biotite: J (±1σ) = 0.00019634 ± 0.00000026; 0.35-0.50 mm – step-heating of a multi-flake aliquot, 2.8 mg
A19M0172H	0.1	0.0580211	1.48262	0.0466951	97.4617	0.0151059	191.582	0.0411802	35.1881	18.1939	0.224736	21.2513	19.6106	7.62181	7.01849	4.80611	0.0180283	0.467024	0.969073	0.0667803	0.000717178	0.129415	0.00784015	0.0504995	0.0148149	0.127176	0.0112056	15.9413	0.0201318
A19M0172I	0.15	0.0557055	1.97532	0.0433532	111.084	-0.00414411	627.019	0.0594407	25.2302	16.8987	0.144817	4.54375	11.3395	1.6323	4.07184	1.59742	0.0260301	0.726291	1.65632	0.0667803	0.000717178	0.129415	0.00784015	0.0504995	0.0148149	0.127176	0.0112056	15.9413	0.0201318
A19M0172J	0.23	0.22553	3.81386	0.0558372	181.059	0.0378716	46.8716	0.236638	10.9751	69.2907	0.0545956	8.27777	21.7938	2.97261	7.81996	2.8265	0.103665	2.24576	8.15035	0.0667803	0.000717178	0.129415	0.00784015	0.0504995	0.0148149	0.127176	0.0112056	15.9413	0.0201318
A19M0172K	0.32	0.0980072	6.26054	0.0277975	301.71	0.0228934	73.8668	0.152212	20.2588	33.7577	0.0947316	29.551	26.8937	10.5899	9.60923	13.3226	0.0666823	2.90175	17.5516	0.0667803	0.000717178	0.129415	0.00784015	0.0504995	0.0148149	0.127176	0.0112056	15.9413	0.0201318
A19M0172M	0.41	0.122543	0.958775	0.0293146	307.162	0.0259059	155.698	0.29903	5.0249	41.1561	0.0693965	15.2806	2.82174	5.48361	1.01108	11.1017	0.13101	5.40599	33.2191	0.0624825	0.000589663	0.12959	0.0188896	0.0481675	0.0272496	0.130459	0.0118838	14.5709	0.0173001
A19M0172N	0.5	0.12622	0.820702	0.0315595	264.041	0.0544911	59.5396	0.571009	2.63163	46.5606	0.0607396	15.5416	1.36765	5.57714	0.490027	19.0591	0.250176	9.58896	50.6492	0.0624825	0.000589663	0.12959	0.0188896	0.0481675	0.0272496	0.130459	0.0118838	14.5709	0.0173001
A19M0172O	0.65	0.1561	0.580418	0.0715179	109.633	0.0536713	63.4758	0.769462	1.86483	58.7745	0.0534334	15.8143	0.929488	5.67486	0.333016	20.7024	0.337115	5.70189	12.5171	0.0624825	0.000589663	0.12959	0.0188896	0.0481675	0.0272496	0.130459	0.0118838	14.5709	0.0173001
A19M0172P	0.8	0.0841422	1.25273	0.112419	70.7755	0.0146105	254.87	0.864572	1.90213	38.0159	0.0703713	14.9158	0.927115	5.3529	0.332226	33.9189	0.378774	4.07565	5.78558	0.0624825	0.000589663	0.12959	0.0188896	0.0481675	0.0272496	0.130459	0.0118838	14.5709	0.0173001
A19M0172R	0.95	0.0749206	1.26674	0.0516319	123.01	0.0852917	35.742	0.687847	1.80931	32.4977	0.0851064	14.7261	0.986784	5.28492	0.353621	31.1676	0.301362	7.06035	17.3861	0.0675725	0.000439518	0.145698	0.00941914	0.0269026	0.0220355	0.136519	0.00846255	16.6579	0.0161048
A19M0172S	1.1	0.213037	0.402487	0.0409473	122.055	0.0975418	25.9265	1.40925	0.98817	85.2752	0.0437622	15.3713	0.485057	5.51613	0.173801	25.402	0.617446	18.2402	44.5649	0.0675725	0.000439518	0.145698	0.00941914	0.0269026	0.0220355	0.136519	0.00846255	16.6579	0.0161048
A19M0172T	1.72	0.0956583	0.959315	0.00480975	1288.43	0.0786522	40.5622	1.43411	0.948051	49.7864	0.0713767	14.7929	0.478285	5.30885	0.171394	42.6111	0.62835	158.028	4072.21	0.0675725	0.000439518	0.145698	0.00941914	0.0269026	0.0220355	0.136519	0.00846255	16.6579	0.0161048
A19M0172U	1.64	0.10021	0.832146	0.0548396	91.4395	0.0765595	34.7191	1.56744	0.721759	53.4532	0.0633887	15.0088	0.388866	5.38623	0.139345	44.0101	0.686752	15.1482	27.7452	0.0675725	0.000439518	0.145698	0.00941914	0.0269026	0.0220355	0.136519	0.00846255	16.6579	0.0161048
A19M0172X	1.86	0.0725191	1.25786	0.141236	42.6238	0.0834701	45.4784	1.89373	1.04293	49.6446	0.868584	14.7797	0.621091	5.30413	0.22257	56.3752	0.829687	7.10597	6.101	0.0701654	0.000676189	0.127438	0.00993252	0.0558176	0.0195666	0.13341	0.0167444	17.2662	0.430417
A19M0172Y	2.1	0.0510695	1.9979	0.109747	43.8162	0.0827241	42.1019	1.75137	1.09773	41.0686	1.04949	14.7402	0.684376	5.28998	0.24525	62.8568	0.767323	8.45751	7.46193	0.0697008	0.000676189	0.12925	0.00993252	0.0529749	0.0195666	0.126011	0.0167444	17.138	0.430417
A19M0172Z	2.36	0.108591	1.04503	0.0955282	48.6324	0.204217	14.1351	3.79373	0.510921	88.2106	0.488931	14.6995	0.326288	5.27538	0.116928	63.2178	1.66218	21.0476	20.5809	0.0695387	0.000676189	0.130996	0.00993252	0.0499955	0.0195666	0.120805	0.0167444	17.0851	0.430417
A19M0173A	2.58	0.0952614	1.11826	0.10163	45.7959	0.254105	13.5922	4.69883	0.428314	96.1628	0.4483	14.4059	0.259572	5.17016	0.0930252	70.3907	2.05875	24.5041	22.5781	0.0696505	0.000676189	0.132199	0.00993252	0.0477548	0.0195666	0.118726	0.0167444	17.1039	0.430417
A19M0173C	2.8	0.226729	0.482159	0.140568	55.7454	0.476211	7.03007	10.3465	0.17996	217.453	0.199001	14.4671	0.117745	5.19208	0.0421971	68.8339	4.53323	39.0103	43.6676	0.0705719	0.000676189	0.134318	0.00993252	0.0432076	0.0195666	0.119947	0.0167444	17.3156	0.430417
A19M0173D	3.03	0.14531	0.709311	0.123451	41.8507	0.481605	5.69551	9.02101	0.208673	171.776	0.251631	14.2253	0.132131	5.10544	0.0473547	74.7051	3.95249	38.7285	32.6472	0.071276	0.000676189	0.135056	0.00993252	0.0413122	0.0195666	0.12296	0.0167444	17.4836	0.430417
A19M0173E	3.35	0.4311	0.446519	0.365109	14.3386	1.09813	2.4896	21.4384	0.0876943	433.94	0.0995693	14.2305	0.0725881	5.10731	0.026015	70.3037	9.39305	31.12	9.45152	0.072225	0.000676189	0.135695	0.00993252	0.0393962	0.0195666	0.127856	0.0167444	17.7124	0.430417
A19M0173F	3.67	0.416021	0.335782	0.557787	8.83321	1.35235	1.89777	27.5784	0.0759471	515.825	0.0843603	14.1933	0.0495892	5.09398	0.0177725	75.8831	12.0832	26.2042	5.31969	0.0731913	0.000676189	0.136111	0.00993252	0.0378701	0.0195666	0.133396	0.0167444	17.9467	0.430417
A19M0173H	3.98	0.439396	0.331303	0.919868	7.04853	2.205	1.54321	42.7465	0.0566468	737.854	0.0585834	14.1856	0.0334809	5.09122	0.0119994	82.1812	18.729	24.6289	4.25688	0.0754851	0.000676189	0.136551	0.00993252	0.0352564	0.0195666	0.147845	0.0167444	18.5053	0.430417
A19M0173I	4.2	0.26904	0.804926	0.667218	8.47646	1.82078	1.93687	35.8301	0.068557	587.928	0.074021	14.1601	0.0478764	5.08207	0.0171588	86.2948	15.6987	28.4611	5.60199	0.0766311	0.000676189	0.136568	0.00993252	0.0343281	0.0195666	0.155543	0.0167444	18.7849	0.430417
A19M0173J	4.47	0.198624	0.724277	0.717313	7.82224	1.46463	2.09594	30.6545	0.0659648	493.086	0.0894128	14.1443	0.0444793	5.0764	0.0159413	87.9314	13.4309	22.6492	4.20549	0.0779175	0.000676189	0.136459	0.00993252	0.0335339	0.0195666	0.16449	0.0167444	19.0987	0.430417
A19M0173K	4.76	0.0794577	1.30449	0.447547	11.8074	0.473982	6.01696	10.483	0.185233	172.894	0.250009	14.2248	0.114404	5.10528	0.0410016	86.2462	4.59297	12.414	3.18389	0.0791107	0.000676189	0.136242	0.00993252	0.0330265	0.0195666	0.173068	0.0167444	19.3894	0.430417
A19M0173N	5.22	0.0611016	5.90135	0.658249	8.97632	0.522771	6.38332	11.6668	0.141527	183.917	0.459784	14.1968	0.238129	5.09521	0.0853443	90.0535	5.11156	9.39332	1.9305	0.070075	0.00350375	0.126401	0.0126401	0.0638633	0.0259329	0.136296	0.0136296	16.8973	0.844864
A19M0173O	5.65	0.0466624	7.62877	0.175409	39.0091	0.0908129	44.4592	2.89959	0.593162	55.5895	1.52078	14.3629	0.952173	5.15475	0.341242	74.9148	1.27039	8.76078	6.89171	0.070075	0.00350375	0.126401	0.0126401	0.0638633	0.0259329	0.136296	0.0136296	16.8973	0.844864
A19M0173P	10	0.0411572	8.59398	0.375114	14.6738	0.208647	17.3175	5.34354	0.295925	89.7061	0.94222	14.4854	0.513525	5.19867	0.184034	86.2812	2.34114	7.54952	2.34112	0.070075	0.00350375	0.126401	0.0126401	0.0638633	0.0259329	0.136296	0.0136296	16.8973	0.844864
total gas age														5.1193	0.02
weighted mean (0.92)														5.0894	0.015		86.6
irradiation PAV-87
Rhyolite San Vincenzo – Group A
SV85-6 biotite: J (±1σ) = 0.00030937 ± 0.00000019; >0.50 mm – step-heating of a single flake (1)
A21M0164A	0.99	0.318775	0.343512	0.180753	40.2534	0.422042	3.75017	7.28887	0.236359	163.021	0.0225659	9.30076	0.103766	5.25939	0.0585924	41.5841	9.20168	21.3719	17.3384	0.0383073	0.000370803	0.0334999	0.0201876	0.0102783	0.0109974	0.0316643	0.0103042	10.4336	0.0160315
A21M0164G	2	0.300783	0.316026	1.24567	3.18529	2.82741	0.482849	55.0119	0.0348579	584.687	0.00883609	8.98815	0.0126601	5.08286	0.00714933	84.5661	69.4487	23.4057	2.77522	0.0345109	0.000301439	0.0346991	0.0103727	0.0147593	0.00983855	0.0439761	0.0110432	9.3915	0.024484
A21M0164H	3.01	0.0346628	1.51508	0.245138	16.9527	0.739682	1.59539	15.0148	0.102323	144.632	0.0318454	8.93504	0.0284715	5.05287	0.0160785	92.7568	18.9552	32.4622	11.4754	0.0345109	0.000301439	0.0346991	0.0103727	0.0147593	0.00983855	0.0439761	0.0110432	9.3915	0.024484
A21M0164I	3.99	0.00369229	11.4256	0.0529899	129.367	0.0261574	51.1054	0.769938	1.81107	8.10806	0.438587	9.09517	0.473646	5.1433	0.267465	86.3633	0.971962	7.70047	19.9406	0.0345109	0.000301439	0.0346991	0.0103727	0.0147593	0.00983855	0.0439761	0.0110432	9.3915	0.024484
A21M0164K	15	0.00569759	8.61198	0.542555	11.734	0.0735506	25.7558	1.12711	1.2388	12.1369	0.196957	9.29049	0.350092	5.25359	0.197683	86.2487	1.42244	1.10066	0.282098	0.0364797	0.000268733	0.0378445	0.017226	0.0165061	0.0159078	0.030604	0.00990204	9.51471	0.0185202
total gas age														5.0964	0.0107
weighted mean (MSWD=2.27)														5.05451	0.0248		21.35
SV85-6 biotite: J (±1σ) = 0.00030937 ± 0.00000019; >0.50 mm – step-heating of a single flake (2)
A21M0165B	0.49	0.750837	0.210997	0.0727632	74.2406	0.168708	8.39613	1.18539	1.17493	234.123	0.0233261	8.39148	0.909616	4.74589	0.513768	4.24854	0.792375	8.63391	12.8504	0.0345429	0.0004979	0.0428304	0.0139155	0.016995	0.0128138	0.034783	0.0078484	8.99146	0.0239068
A21M0165D	0.99	0.164518	0.595636	0.195554	28.7621	0.296072	5.22784	6.24867	0.23407	110.005	0.0363954	9.73683	0.106116	5.5056	0.0599114	55.3074	4.177	16.935	9.88818	0.0345429	0.000497872	0.0428304	0.0139155	0.016995	0.0128138	0.034783	0.00784836	8.99146	0.0239068
A21M0165E	1.49	0.672643	0.243442	2.36362	2.19526	2.8354	0.566696	65.9748	0.0423503	796.409	0.010678	9.02077	0.0179498	5.10128	0.0101364	74.7265	44.1016	14.7933	1.61568	0.0345429	0.000497872	0.0428304	0.0139155	0.016995	0.0128138	0.034783	0.00784836	8.99146	0.0239068
A21M0165G	2	0.244382	0.477106	1.9896	2.89711	1.90949	0.625264	44.8286	0.0535708	475.942	0.0114095	8.98337	0.018733	5.08017	0.0105788	84.6111	29.966	11.9413	1.38016	0.0356368	0.000477186	0.0396302	0.013633	0.0198849	0.00776117	0.0706526	0.0101286	9.20899	0.017802
A21M0165H	3.01	0.162172	0.574467	5.01829	1.05171	1.19815	1.11729	27.0553	0.0624989	292.307	0.0122622	9.0206	0.0239866	5.10119	0.0135454	83.4819	18.0835	2.85704	0.291978	0.0356368	0.000477186	0.0396302	0.013633	0.0198849	0.00776117	0.0706526	0.0101286	9.20899	0.017802
A21M0165I	5	0.0847113	0.921058	2.76584	1.95263	0.205238	5.71354	3.85633	0.482115	60.263	0.0584521	9.12039	0.151459	5.15754	0.0855272	58.3337	2.57658	0.738593	0.0796112	0.0356368	0.000477186	0.0396302	0.013633	0.0198849	0.00776117	0.0706526	0.0101286	9.20899	0.017802
A21M0165K	15	0.00214669	33.007	0.0398689	104.799	0.0199632	59.376	0.453114	3.44068	5.39371	0.597739	10.4871	1.18883	5.92913	0.671036	88.0941	0.302878	6.02312	12.6456	0.0333164	0.000566973	0.0365407	0.00892098	0.00617839	0.00842	0.0578769	0.00842718	8.6715	0.0234975
total gas age														5.113	0.0102
weighted mean												–		–
SV85-6 biotite: J (±1σ) = 0.00030937 ± 0.00000019; >0.50 mm – step-heating of a single flake (3)
A21M0166A	0.49	0.530717	0.300873	0.136767	28.994	0.135541	9.4863	0.856979	1.5434	164.445	0.0233276	6.99833	1.19568	3.95884	0.675637	3.64666	1.12904	3.3206	1.95666	0.0333164	0.000566973	0.0365407	0.00892098	0.00617839	0.00842	0.0578769	0.00842718	8.6715	0.0234975
A21M0166F	0.99	0.0990511	1.08651	0.229299	22.5415	0.242026	5.85771	5.55073	0.265179	83.6994	0.0393873	9.74508	0.127799	5.51026	0.0721528	64.625	7.3135	12.8296	5.92493	0.0373962	0.000367466	0.0393032	0.00871506	0.029156	0.00918427	0.0629071	0.00872818	10.3996	0.0197268
A21M0166G	1.24	0.0404524	1.62118	0.291167	14.5517	0.390733	2.88955	9.26464	0.123312	96.4255	0.0382305	9.09724	0.0485913	5.14447	0.0274392	87.405	12.2069	16.8637	5.18972	0.0373962	0.000367466	0.0393032	0.00871506	0.029156	0.00918427	0.0629071	0.00872818	10.3996	0.0197268
A21M0166H	1.49	0.0773747	1.0945	0.679214	5.91966	1.40754	0.893568	31.6363	0.0531089	310.642	0.0149039	9.08103	0.0189643	5.13531	0.0107091	92.4814	41.6837	24.6859	3.82576	0.0373962	0.000367466	0.0393032	0.00871506	0.029156	0.00918427	0.0629071	0.00872818	10.3996	0.0197268
A21M0166J	1.75	0.0360188	1.71027	0.546252	8.74624	0.968168	1.39026	20.5581	0.0744321	196.435	0.0189049	9.02458	0.0227009	5.10343	0.0128193	94.4455	27.087	19.9461	4.01907	0.0329723	0.000386737	0.0349677	0.0110652	0.0141381	0.0100184	0.0464468	0.00990756	8.72538	0.0160134
A21M0166K	2	0.00510321	11.2583	0.265709	17.9208	0.123029	10.4156	2.63536	0.575426	25.4061	0.118186	9.06121	0.168392	5.12412	0.0950908	93.9848	3.47213	5.25629	1.95683	0.0329723	0.000386737	0.0349677	0.0110652	0.0141381	0.0100184	0.0464468	0.00990756	8.72538	0.0160134
A21M0166L	3.01	0.00690018	7.73434	0.108531	47.9767	0.0696343	17.9251	1.16209	1.3002	12.5614	0.174482	9.03481	0.363182	5.10921	0.205091	83.578	1.53109	5.67458	5.47642	0.0329723	0.000386737	0.0349677	0.0110652	0.0141381	0.0100184	0.0464468	0.00990756	8.72538	0.0160134
A21M0166N	15	0.0138639	4.52277	0.377499	11.1307	0.217676	3.97989	4.23259	0.37348	42.6576	0.100243	9.09832	0.113408	5.14508	0.0640411	90.2701	5.57656	5.94208	1.4508	0.0324017	0.000446961	0.0378727	0.00777163	0.0119103	0.0064033	0.0431406	0.011385	8.24729	0.0223155
total gas age														5.1417	0.0142
weighted mean (MSWD=0.60)														5.1054	0.0139		37.67
SV85-6 biotite: J (±1σ) = 0.00030937 ± 0.00000019; >0.50 mm – step-heating of a single flake (4)
A21M0176A	0.49	0.355069	0.40374	0.0240335	264.909	0.0806903	19.9746	0.429315	2.79191	108.252	0.0380425	5.21985	2.08378	2.9536	1.17812	2.07004	0.272724	9.46712	50.1703	0.029376	0.000404127	0.0406095	0.014263	0.021001	0.0135745	0.0422527	0.00913748	7.31397	0.0248916
A21M0176B	0.99	0.160783	0.543734	0.0767044	72.9944	0.127717	12.4931	1.86031	0.624779	66.5797	0.0416958	9.97944	0.312848	5.64257	0.176615	27.8829	1.18178	12.8537	18.8097	0.029376	0.000404127	0.0406095	0.014263	0.021001	0.0135745	0.0422527	0.00913748	7.31397	0.0248916
A21M0176C	1.24	0.0945973	0.918971	0.145981	47.2518	0.209883	7.65774	3.63879	0.32417	61.7793	0.0609687	9.21001	0.156832	5.20815	0.0885588	54.2454	2.31158	13.2107	12.5546	0.029376	0.000404127	0.0406095	0.014263	0.021001	0.0135745	0.0422527	0.00913748	7.31397	0.0248916
A21M0176E	1.49	0.264411	0.361676	0.461583	10.0616	0.808823	1.52214	14.7135	0.0939735	212.077	0.0162968	9.04133	0.0439645	5.11289	0.0248269	62.7259	9.34699	16.894	3.79638	0.0286148	0.000366684	0.0448344	0.0108043	0.0186406	0.00933526	0.0645291	0.00820094	7.39365	0.0212581
A21M0176F	1.75	0.201932	0.530651	0.477442	8.97744	0.606722	1.96038	10.8337	0.12961	157.881	0.0210696	9.00222	0.0647723	5.09081	0.0365776	61.7707	6.88217	12.0259	2.47173	0.0286148	0.000366684	0.0448344	0.0108043	0.0186406	0.00933526	0.0645291	0.00820094	7.39365	0.0212581
A21M0176G	2	0.249083	0.428073	0.997554	4.97306	1.16835	1.21812	21.624	0.0816627	268.55	0.0138682	8.97423	0.0337884	5.075	0.0190808	72.2592	13.7368	11.4884	1.62045	0.0286148	0.000366684	0.0448344	0.0108043	0.0186406	0.00933526	0.0645291	0.00820094	7.39365	0.0212581
A21M0176I	3.01	0.56713	0.270376	4.95438	1.0999	4.36666	0.314362	81.8726	0.0488989	900.724	0.00768077	8.92884	0.0149029	5.04937	0.00841603	81.1565	52.0097	8.75804	0.896785	0.0285588	0.000552124	0.0359794	0.0109198	0.0303688	0.0118728	0.063174	0.00896343	7.78079	0.031086
A21M0176J	5	0.259347	0.372798	2.59802	2.04536	1.19856	1.29934	21.5592	0.0785502	270.138	0.0208168	8.93907	0.0315544	5.05515	0.0178195	71.3351	13.6949	4.39773	0.475196	0.0285588	0.000552124	0.0359794	0.0109198	0.0303688	0.0118728	0.063174	0.00896343	7.78079	0.031086
A21M0176L	15	0.0153731	6.22882	0.43763	15.5755	0.0529547	18.7688	0.87853	1.45222	12.4827	0.347657	8.92973	0.702224	5.04987	0.396562	63.4405	0.56338	1.06359	0.349351	0.0333855	0.000537058	0.0512754	0.0169022	0.0303671	0.00612762	0.0770769	0.00994844	8.68441	0.0330007
total gas age														5.0674	0.0102
weighted mean (MSWD=0.17)														5.0504	0.0097		66.27
SV85-6 sanidine: J (±1σ) = 0.00030938 ± 0.00000015; >0.50 mm – step-heating of a single grain (1)
A21M0117A	0.8	0.161183	0.690835	0.0432823	70.4102	0.0701817	13.0334	3.72353	0.341782	81.4075	0.052345	8.93029	0.191851	5.05035	0.108346	40.8463	4.9523	45.5949	64.3694	0.0216088	0.000311843	0.0509663	0.0153368	0.00535537	0.00698331	0.0128705	0.011401	5.10318	0.0315623
A21M0117B	1.37	0.00543809	11.245	0.0975773	27.9551	0.248609	4.71375	19.8826	0.101878	177.165	0.0272028	8.81956	0.0261553	4.98782	0.0147715	98.9784	26.444	107.994	61.3379	0.0216088	0.000311843	0.0509663	0.0153368	0.00535537	0.00698331	0.0128705	0.011401	5.10318	0.0315623
A21M0117E	2.19	-0.000411952	125.177	0.0377231	54.6213	0.0547589	24.305	3.99281	0.465967	35.2259	0.092355	8.84418	0.114049	5.00172	0.0644101	100.247	5.31046	56.0976	61.5409	0.0201772	0.000368586	0.0393292	0.00612934	0.00424481	0.00869338	0.0279895	0.0108413	5.20653	0.0276064
A21M0117F	3.29	-0.000881899	64.9668	0.0415526	49.3287	0.033661	33.9141	3.23837	0.519762	27.967	0.117024	8.70879	0.140594	4.92526	0.0794047	100.84	4.30704	41.3048	40.9612	0.0201772	0.000368586	0.0393292	0.00612934	0.00424481	0.00869338	0.0279895	0.0108413	5.20653	0.0276064
A21M0117H	5.26	0.002921	14.4728	0.124328	17.8318	0.231755	4.46012	19.083	0.0974414	169.699	0.0190117	8.83776	0.0219866	4.9981	0.0124171	99.3822	25.3806	81.349	30.1314	0.0199365	0.000306681	0.0423363	0.0118931	0.00716164	0.00736722	0.0452241	0.010709	4.81431	0.0223619
A21M0117I	20	0.00219181	20.8297	0.152608	15.8996	0.329842	3.76051	25.2673	0.0783587	225.476	0.0179021	8.8885	0.0179161	5.02675	0.0101181	99.6058	33.6057	87.7516	29.2518	0.0199365	0.000306681	0.0423363	0.0118931	0.00716164	0.00736722	0.0452241	0.010709	4.81431	0.0223619
total gas age														5.0047	0.0107
weighted mean (MSWD=1.32)														4.99348	0.0117777		66.39
SV85-6 sanidine: J (±1σ) = 0.00030938 ± 0.00000015; >0.50 mm – step-heating of a single grain (2)
A21M0131B	0.6	0.280771	0.358239	0.24719	10.7476	0.0689078	25.5841	2.92341	0.343089	109.468	0.0287156	8.76833	0.222682	4.95888	0.125764	23.415	4.68389	6.26771	1.48654	0.0189901	0.000255226	0.0456293	0.00761669	0.0115988	0.0147509	0.0580976	0.00807659	5.11041	0.0202127
A21M0131C	1.21	0.010964	3.46902	0.241857	10.7924	0.23469	7.21077	18.64	0.0706369	168.05	0.0194335	8.83131	0.0178014	4.99445	0.0100535	97.9553	29.8666	40.8469	9.71709	0.0189901	0.000255226	0.0456293	0.00761669	0.0115988	0.0147509	0.0580976	0.00807659	5.11041	0.0202127
A21M0131E	2.5	-9.99576e-05	416.723	0.0653777	54.7091	0.0903454	14.5991	6.39691	0.307308	56.9405	0.0616128	8.89703	0.0679966	5.03157	0.0384009	99.9519	10.2497	51.8577	56.9791	0.0211855	0.000371486	0.0444651	0.0161046	0.00267365	0.00841145	0.0462155	0.0139871	5.15234	0.0270368
A21M0131H	4.81	0.00292371	17.455	0.125952	22.8875	0.153192	8.27323	11.4189	0.153582	101.431	0.0343595	8.79755	0.0384733	4.97539	0.0217284	99.0394	18.2963	48.0496	22.514	0.0197905	0.000362842	0.0417697	0.0132339	0.00777604	0.00945441	0.0260379	0.0105175	5.16974	0.0153
A21M0131I	20	0.00356183	17.1091	0.199488	16.4776	0.296832	4.60561	23.0318	0.0903516	205.127	0.0170738	8.85107	0.0226948	5.00562	0.012817	99.3797	36.9036	61.1907	21.0737	0.0197905	0.000362842	0.0417697	0.0132339	0.00777604	0.00945441	0.0260379	0.0105175	5.16974	0.0153
total gas age														4.9972	0.0111
weighted mean (MSWD=2.41)														4.9971	0.0124		100
SV85-6 sanidine: J (±1σ) = 0.00030938 ± 0.00000015; >0.50 mm – step-heating of a single grain (3)
A21M0132A	0.6	0.0986616	0.649514	0.0328807	113.703	0.0490545	18.5183	1.6549	0.717546	44.0855	0.0987611	8.8318	0.271253	4.99473	0.153193	33.1527	3.4508	26.6748	60.7196	0.0207612	0.000321957	0.0397793	0.0169317	0.0118476	0.00775057	0.0311547	0.00840081	5.21126	0.0246261
A21M0132B	1.16	-0.00095934	41.5439	0.163075	22.6703	0.248044	4.36919	19.4786	0.0841167	172.094	0.0268953	8.84068	0.019836	4.99974	0.0112025	100.063	40.6172	63.3059	29.3932	0.0207612	0.000321957	0.0397793	0.0169317	0.0118476	0.00775057	0.0311547	0.00840081	5.21126	0.0246261
A21M0132D	1.97	0.0004238	106.916	0.0681255	40.3458	0.0547715	23.9248	2.91961	0.583795	26.026	0.107232	8.8631	0.140235	5.01241	0.079198	99.4251	6.08795	22.7135	18.47	0.0206389	0.000290243	0.0284926	0.0109119	0.0101175	0.00989983	0.0413528	0.0130746	5.01567	0.0243516
A21M0132E	3.56	2.07023e-05	2616.54	0.0516361	57.2212	0.0726462	16.5203	6.72559	0.248592	59.5211	0.0687158	8.83992	0.0662821	4.99932	0.0374333	99.8862	14.0243	69.0321	79.3038	0.0206389	0.000290243	0.0284926	0.0109119	0.0101175	0.00989983	0.0413528	0.0130746	5.01567	0.0243516
A21M0132G	5.26	-0.00118742	49.2151	0.0878478	30.6167	0.101061	13.2064	9.13009	0.167445	80.4632	0.0442769	8.84286	0.0489818	5.00098	0.0276628	100.339	19.0382	55.083	34.1765	0.0198675	0.000357199	0.0453974	0.00829709	0.0245056	0.0126641	0.0368129	0.0110298	5.02103	0.0156013
A21M0132H	20	0.00242391	20.2365	0.0504569	40.3767	0.0960302	17.123	8.04787	0.189635	72.0681	0.0480235	8.85578	0.0502708	5.00827	0.0283907	98.8924	16.7816	84.5345	68.7867	0.0198675	0.000357199	0.0453974	0.00829709	0.0245056	0.0126641	0.0368129	0.0110298	5.02103	0.0156013
total gas age														5.0019	0.0132
weighted mean (MSWD=0.08)														5.0009	0.0106		100
SV85-6 sanidine: J (±1σ) = 0.00030938 ± 0.00000015; >0.50 mm – total fusion of single grains
A21M0133A	–	0.134978	0.59725	0.483054	5.05961	0.672372	2.36884	52.43	0.0544677	504.613	0.0114837	8.84691	0.0135919	5.00326	0.00767609	91.9201	23.226	57.5251	8.18417	0.0197178	0.000264677	0.0190234	0.0112165	0.0131598	0.0141059	0.0483138	0.011235	4.78757	0.0193664
A21M0133B	–	0.135034	1.32531	0.459112	5.56054	0.536016	2.89702	39.8764	0.0624151	393.751	0.0150173	8.85451	0.0292155	5.00755	0.0164996	89.6715	17.6648	46.033	6.88488	0.0197178	0.000264677	0.0190234	0.0112165	0.0131598	0.0141059	0.0483138	0.011235	4.78757	0.0193664
A21M0133F	–	0.227369	0.408751	0.800143	3.67639	0.808862	1.46796	58.116	0.05121	582.136	0.00978599	8.84016	0.0135199	4.99945	0.00763546	88.2524	25.7447	38.4946	4.7782	0.0266738	0.000448473	0.0481232	0.00974217	0.0142439	0.0100083	0.0384818	0.0120721	6.5949	0.0332937
A21M0133G	–	0.167635	0.526677	0.252374	10.3686	0.430085	2.81478	32.1071	0.0659827	334.493	0.0145398	8.85013	0.0206212	5.00508	0.0116459	84.9496	14.2231	67.4264	15.5234	0.0266738	0.000448473	0.0481232	0.00974217	0.0142439	0.0100083	0.0384818	0.0120721	6.5949	0.0332937
A21M0133I	–	0.280663	0.612664	1.03378	2.33267	0.57233	2.0208	43.21	0.0633036	467.136	0.00868899	8.86387	0.0266371	5.01284	0.0150434	81.9893	19.1414	22.1525	2.44463	0.0258524	0.000426127	0.0422994	0.00526061	0.0251014	0.00584654	0.0339084	0.0090705	7.01295	0.0138447
weighted mean (MSWD=0.75)														5.00339	0.0067179		100
Rhyolite San Vincenzo – Group B
SV85-1 biotite: J (±1σ) = 0.00030942 ± 0.00000019; 0.30-0.50 mm – step-heating of a multi-flake aliquot, 2.6 mg
A21M0168A	0.49	2.26796	0.156161	0.388721	14.8404	0.559381	1.93543	3.62332	0.354031	696.109	0.0235687	5.23904	0.700003	2.96493	0.395828	2.72677	0.961052	4.93983	1.54755	0.031814	0.000522227	0.0391692	0.0147648	0.00213566	0.00927777	0.0358682	0.00961402	8.31694	0.0206926
A21M0168B	0.74	0.39802	0.31255	0.216536	27.9148	0.192146	6.29642	2.59342	0.498672	137.306	0.0267278	7.12042	0.310333	4.02848	0.17538	13.4482	0.687891	6.34737	3.60067	0.031814	0.000522227	0.0391692	0.0147648	0.00213566	0.00927777	0.0358682	0.00961402	8.31694	0.0206926
A21M0168E	0.99	0.689966	0.307035	0.252837	16.9982	0.433955	2.86091	6.99963	0.204098	266.034	0.00941163	8.57059	0.193394	4.84783	0.109244	22.5495	1.85668	14.6723	5.19973	0.0303182	0.00035975	0.0440087	0.00774467	0.0128737	0.00989534	0.0596584	0.0100437	7.80401	0.0181875
A21M0168F	1.24	0.809651	0.322931	0.34204	12.052	0.80646	1.63056	14.7149	0.10351	365.477	0.0166646	8.40195	0.112731	4.75257	0.0636827	33.8275	3.90321	22.8007	5.95025	0.0303182	0.00035975	0.0440087	0.00774467	0.0128737	0.00989534	0.0596584	0.0100437	7.80401	0.0181875
A21M0168G	1.49	0.900697	0.254312	0.509014	9.38065	1.44846	0.895538	28.1464	0.0687684	494.623	0.0128509	8.01094	0.0535601	4.53167	0.0302602	45.5856	7.46604	29.3065	6.23069	0.0303182	0.00035975	0.0440087	0.00774467	0.0128737	0.00989534	0.0596584	0.0100437	7.80401	0.0181875
A21M0168I	1.66	0.749538	0.305278	0.555102	11.9787	1.75245	0.765779	35.1351	0.0732773	504.373	0.0102304	7.97764	0.0426641	4.51285	0.0241045	55.5723	9.31983	33.5459	8.70886	0.03494	0.000357797	0.0479996	0.0161285	0.012627	0.01161	0.0719761	0.010696	8.78755	0.0328468
A21M0168J	1.79	0.7258	0.349675	0.531563	12.5896	2.23011	0.681509	45.6876	0.0671831	582.844	0.0151459	8.00543	0.0363488	4.52855	0.0205362	62.7519	12.119	45.5528	12.3414	0.03494	0.000357797	0.0479996	0.0161285	0.012627	0.01161	0.0719761	0.010696	8.78755	0.0328468
A21M0168P	1.96	0.78045	0.336661	0.753291	7.20159	2.89658	0.443921	64.0882	0.0584956	744.454	0.00743665	7.97154	0.027248	4.50941	0.0153947	68.6244	16.9999	45.0907	7.90652	0.0308349	0.000426663	0.0468159	0.0150456	0.0123275	0.0113218	0.0625994	0.00978963	7.96462	0.0156468
A21M0168Q	2.09	0.337717	0.331309	0.443474	13.7342	1.4878	0.939484	34.314	0.0703717	372.763	0.0107932	7.9162	0.0233165	4.47814	0.0131737	72.8706	9.10207	41.0087	11.9878	0.0308349	0.000426663	0.0468159	0.0150456	0.0123275	0.0113218	0.0625994	0.00978963	7.96462	0.0156468
A21M0168S	2.26	0.396008	0.395422	0.484665	11.8932	1.90869	0.707309	48.2651	0.0668523	501.022	0.00959383	7.92208	0.0227116	4.48146	0.0128319	76.3154	12.8027	52.7793	13.6188	0.0308349	0.000426663	0.0468159	0.0150456	0.0123275	0.0113218	0.0625994	0.00978963	7.96462	0.0156468
A21M0168T	2.44	0.201713	0.534632	0.35103	16.5235	0.94171	1.66306	26.8103	0.080152	274.529	0.0166312	7.98476	0.027802	4.51688	0.0157076	77.9779	7.11165	40.479	13.9763	0.0308349	0.000426663	0.0468159	0.0150456	0.0123275	0.0113218	0.0625994	0.00978963	7.96462	0.0156468
A21M0168U	2.65	0.226422	0.523081	0.400488	14.716	1.02223	1.3733	31.4429	0.0696802	318.501	0.0114012	7.97087	0.0255639	4.50903	0.0144432	78.689	8.34048	41.6107	12.9346	0.0308349	0.000426663	0.0468159	0.0150456	0.0123275	0.0113218	0.0625994	0.00978963	7.96462	0.0156468
A21M0168W	2.87	0.100111	0.964462	0.28021	21.4132	0.352329	3.31885	12.1515	0.121758	126.61	0.0315634	7.95177	0.0519093	4.49824	0.0293281	76.3167	3.22325	22.9834	10.1079	0.0297105	0.000628528	0.0439159	0.012286	0.0250357	0.00739256	0.0579363	0.0103463	7.63588	0.0228854
A21M0168X	3.19	0.0872554	1.24078	0.167886	33.1906	0.275481	3.17872	9.8216	0.166064	105.054	0.0470939	8.03554	0.0719418	4.54557	0.0406451	75.1238	2.60525	31.0054	20.8143	0.0297105	0.000628528	0.0439159	0.012286	0.0250357	0.00739256	0.0579363	0.0103463	7.63588	0.0228854
A21M0168Y	3.72	0.0615144	1.573	0.216771	22.5556	0.198803	5.43812	6.18497	0.239527	68.7704	0.0674764	8.14275	0.102525	4.60614	0.0579221	73.2314	1.64059	15.1217	6.98757	0.0297105	0.000628528	0.0439159	0.012286	0.0250357	0.00739256	0.0579363	0.0103463	7.63588	0.0228854
A21M0169A	5	0.0388652	1.91277	0.104465	51.7062	0.111278	10.7795	3.34651	0.431481	38.9798	0.0959299	8.17341	0.15207	4.62346	0.0859119	70.1692	0.887676	16.978	17.6398	0.0297105	0.000628528	0.0439159	0.012286	0.0250357	0.00739256	0.0579363	0.0103463	7.63588	0.0228854
A21M0169B	10	0.0778476	1.12034	0.537493	10.6617	0.169188	5.63069	3.66748	0.381059	54.3861	0.0590578	8.49467	0.157598	4.80494	0.0890256	57.2772	0.972738	3.61599	0.852077	0.0297105	0.000628528	0.0439159	0.012286	0.0250357	0.00739256	0.0579363	0.0103463	7.63588	0.0228854
total gas age														4.5115	0.0095
weighted mean														–
SV85-1 biotite: J (±1σ) = 0.00030942 ± 0.00000019; 0.30-0.50 mm – step-heating of a single flake (1)
A21M0163A	1	0.0604479	1.0032	0.0211744	320.643	0.0587669	23.9651	0.945604	1.40586	25.5478	0.119758	7.92408	0.449512	4.48259	0.25397	29.329	8.10667	23.6683	151.801	0.0378244	0.000284797	0.0368864	0.0114686	0.0143995	0.00779229	0.0335013	0.00701771	10.5109	0.0258123
A21M0163B	2.5	0.118022	0.720095	0.0509736	86.3776	0.441471	2.49952	10.0851	0.117389	115.837	0.0389533	7.98268	0.0548906	4.5157	0.0310122	69.4993	86.4605	104.86	181.454	0.0378244	0.000284797	0.0368864	0.0114686	0.0143995	0.00779229	0.0335013	0.00701771	10.5109	0.0258123
A21M0163D	4	0.010184	5.47122	-0.0041268	1856.28	0.0299895	50.7687	0.39375	3.43629	6.22086	0.372447	8.06633	1.01801	4.56296	0.57514	51.0564	3.3757	-50.5692	1877.43	0.0383073	0.000370803	0.0334999	0.0201876	0.0102783	0.0109974	0.0316643	0.0103042	10.4336	0.0160315
A21M0163E	5.5	-0.00117821	51.8109	0.0208417	392.886	0.00385643	378.206	0.0391257	34.6057	0.0317994	73.1818	9.83961	11.6103	5.56453	6.55578	1210.21	0.335306	0.994587	7.8461	0.0383073	0.000370803	0.0334999	0.0201876	0.0102783	0.0109974	0.0316643	0.0103042	10.4336	0.0160315
A21M0163F	10	0.0100897	5.89604	0.0227579	368.007	0.0123586	211.612	0.200855	6.74358	4.92508	0.512009	9.52275	2.20147	5.3856	1.24319	38.8327	1.72182	4.67727	34.4343	0.0364797	0.000268733	0.0378445	0.017226	0.0165061	0.0159078	0.030604	0.00990204	9.51471	0.0185202
total gas age														4.5331	0.0489
weighted mean														4.5159	0.0312		100
SV85-1 biotite: J (±1σ) = 0.00030942 ± 0.00000019; 0.30-0.50 mm – step-heating of a single flake (2)
A21M0173A	1	0.0132625	4.33776	0.00286125	3036.67	0.0436048	44.8768	0.393898	3.38621	7.11047	0.443781	7.98992	1.03956	4.51979	0.587332	44.2615	4.20538	72.9629	4431.3	0.0290028	0.000425421	0.040547	0.0124109	0.0220793	0.0161609	0.0277165	0.00951946	7.41514	0.0245323
A21M0173B	1.49	0.0397338	2.10271	0.0317779	160.678	0.187018	9.56744	3.00573	0.384733	35.6603	0.0997318	7.9085	0.178556	4.47379	0.100883	66.6584	32.09	50.13	161.174	0.0290028	0.000425421	0.040547	0.0124109	0.0220793	0.0161609	0.0277165	0.00951946	7.41514	0.0245323
A21M0173D	2	0.0101055	6.44894	0.0475772	111.467	0.279696	3.93768	4.77562	0.331539	40.656	0.086018	7.87256	0.0978998	4.45348	0.0553135	92.4736	50.9859	53.199	118.718	0.0301613	0.000429982	0.0323839	0.0107211	0.0141451	0.00827002	0.0436217	0.0118529	8.22615	0.014046
A21M0173E	2.5	-0.00160857	33.8628	0.0186013	347.122	0.0471461	22.3738	1.0364	1.58304	7.63921	0.309179	7.8261	0.402577	4.42723	0.22746	106.174	11.0648	29.5293	205.029	0.0301613	0.000429982	0.0323839	0.0107211	0.0141451	0.00827002	0.0436217	0.0118529	8.22615	0.014046
A21M0173F	10	0.00063571	95.0984	-0.0115414	405.823	-3.3089e-05	36795.6	0.154904	10.0731	0.730562	3.45916	3.47512	2.45543	1.96722	1.38923	73.6879	1.65389	-7.11378	57.7608	0.0301613	0.000429982	0.0323839	0.0107211	0.0141451	0.00827002	0.0436217	0.0118529	8.22615	0.014046
total gas age														4.4188	0.0616
weighted mean														4.4572	0.0476		98.35
SV85-1 biotite: J (±1σ) = 0.00030942 ± 0.00000019; 0.30-0.50 mm – total fusion of single flakes
A21M0174B	–	0.182431	0.520515	0.080123	51.8911	0.848171	1.95774	15.9667	0.109467	182.75	0.0152459	8.02511	0.0403612	4.53967	0.022803	70.1143	5.56347	105.616	110.119	0.0289913	0.000394719	0.0455405	0.00712908	0.017469	0.0117515	0.0527426	0.0106628	7.17787	0.0215714
A21M0174C	–	0.354209	0.329224	0.449485	9.28554	0.550628	2.71998	18.8364	0.0794958	254.625	0.0173455	7.89569	0.0408986	4.46655	0.0231076	58.4091	6.56333	22.2102	4.68477	0.0289913	0.000394719	0.0455405	0.00712908	0.017469	0.0117515	0.0527426	0.0106628	7.17787	0.0215714
A21M0174H	–	0.223392	0.380182	0.117647	61.0727	0.496106	2.6767	13.9332	0.0969435	179.497	0.0210408	8.08677	0.0411416	4.57451	0.0232435	62.7722	4.85491	62.769	76.9261	0.0310494	0.000421583	0.0364123	0.016094	0.0159567	0.00914368	0.0596356	0.00736537	7.91873	0.0196923
A21M0174I	–	0.227695	0.502159	0.044548	136.504	0.477961	2.59949	7.22885	0.197023	126.754	0.022194	8.12117	0.101788	4.59394	0.0575056	46.3153	2.51884	86.0034	234.954	0.0310494	0.000421583	0.0364123	0.016094	0.0159567	0.00914368	0.0596356	0.00736537	7.91873	0.0196923
A21M0174J	–	0.267545	0.419141	0.0933997	72.3804	0.426084	2.91166	11.7482	0.114888	173.004	0.0205454	7.9177	0.0616624	4.47899	0.0348388	53.7666	4.09356	66.6652	96.7351	0.0310494	0.000421583	0.0364123	0.016094	0.0159567	0.00914368	0.0596356	0.00736537	7.91873	0.0196923
A21M0174L	–	0.88267	0.22357	0.5687	13.1715	1.00722	1.01476	25.5842	0.0873583	467.786	0.0102526	7.97579	0.052483	4.51181	0.029652	43.6207	8.91453	23.8429	6.71837	0.0297843	0.000435891	0.0465833	0.0173663	0.0194413	0.00915951	0.0396549	0.0113281	7.96363	0.0288544
A21M0174M	–	0.40287	0.314228	0.0772509	94.6171	1.44643	0.967088	24.3332	0.082131	315.073	0.014367	7.99572	0.0353502	4.52307	0.0199722	61.751	8.47873	166.944	316.356	0.0297843	0.000435891	0.0465833	0.0173663	0.0194413	0.00915951	0.0396549	0.0113281	7.96363	0.0288544
A21M0174N	–	0.146914	0.611791	0.0137998	609.127	0.569784	2.28403	11.0926	0.146065	131.6	0.0266248	7.89989	0.0545688	4.46893	0.0308312	66.5882	3.86514	426.024	5190.23	0.0297843	0.000435891	0.0465833	0.0173663	0.0194413	0.00915951	0.0396549	0.0113281	7.96363	0.0288544
A21M0174P	–	0.340146	0.462555	0.288566	19.4995	1.05255	0.977493	20.3363	0.0773221	262.555	0.0146745	7.90837	0.0489735	4.47372	0.0276698	61.254	7.08599	37.3507	15.0377	0.0292435	0.000535065	0.0363243	0.0143563	0.0129047	0.00814642	0.0323019	0.0068051	8.01748	0.0174032
A21M0174Q	–	0.424065	0.382644	0.0283321	229.137	0.578863	1.94973	9.61006	0.162009	204.528	0.0169658	8.09859	0.107712	4.58119	0.0608531	38.0524	3.34856	179.772	824.047	0.0292435	0.000535065	0.0363243	0.0143563	0.0129047	0.00814642	0.0323019	0.0068051	8.01748	0.0174032
A21M0174R	–	0.216514	0.472786	0.123087	52.5415	0.258377	5.43098	3.71228	0.353531	94.611	0.0322196	8.0659	0.17848	4.56272	0.100835	31.6477	1.29349	15.9844	16.8731	0.0292435	0.000535065	0.0363243	0.0143563	0.0129047	0.00814642	0.0323019	0.0068051	8.01748	0.0174032
A21M0174X	–	0.197255	0.595637	0.128906	49.7997	0.476911	2.94717	12.4888	0.13308	159.891	0.0208148	8.07827	0.061126	4.56971	0.034534	63.0974	4.35162	51.3478	51.3994	0.0285185	0.00021603	0.0367225	0.013851	0.0168045	0.0130592	0.0244245	0.00982767	7.2944	0.0218544
A21M0174Y	–	0.865219	0.224669	0.589601	9.69407	1.36902	1.22405	32.8555	0.0678705	526.673	0.0108541	8.15945	0.0403796	4.61557	0.0228125	50.9006	11.4482	29.5339	6.44299	0.0285185	0.00021603	0.0367225	0.013851	0.0168045	0.0130592	0.0244245	0.00982767	7.2944	0.0218544
A21M0174Z	–	0.187819	0.683057	0.162411	39.3756	0.818844	1.83767	20.8443	0.0908932	222.946	0.0185477	7.99648	0.0400899	4.5235	0.02265	74.7626	7.26304	68.0215	53.9981	0.0285185	0.00021603	0.0367225	0.013851	0.0168045	0.0130592	0.0244245	0.00982767	7.2944	0.0218544
A21M0175A	–	0.135143	0.711767	0.103334	55.3828	0.517086	2.97992	11.9848	0.129157	137.22	0.0248816	8.07385	0.053014	4.56721	0.0299511	70.5166	4.17599	61.4696	68.3643	0.0285185	0.00021603	0.0367225	0.013851	0.0168045	0.0130592	0.0244245	0.00982767	7.2944	0.0218544
A21M0175E	–	0.229877	0.555428	0.0580152	180.781	0.851285	1.89488	15.4872	0.103483	192.643	0.0366625	7.99784	0.0534844	4.52427	0.0302175	64.2974	5.39642	141.484	511.747	0.0164003	0.000512093	0.0407957	0.0158098	0.0209479	0.0129316	0.0493551	0.0098841	3.52484	0.0332868
A21M0175F	–	0.0855051	1.02401	0.334594	22.9091	0.189091	7.54978	10.3552	0.199008	109.032	0.0490615	8.05696	0.0609142	4.55767	0.0344146	76.5181	3.60812	16.4024	7.69245	0.0164003	0.000512093	0.0407957	0.0158098	0.0209479	0.0129316	0.0493551	0.0098841	3.52484	0.0332868
A21M0175H	–	0.519648	0.227234	0.10347	72.7942	0.881445	1.2444	13.9028	0.134938	266.205	0.0234006	7.97913	0.060127	4.5137	0.0339707	41.6714	4.84431	71.213	103.922	0.0152471	0.000280243	0.0330757	0.0151929	0.0134109	0.00685055	0.049909	0.0148826	3.68353	0.0282092
A21M0175I	–	0.0595224	1.01912	0.131072	56.4747	0.28085	3.7825	6.69206	0.304067	72.6093	0.0552647	8.18644	0.0747244	4.63082	0.0422152	75.4495	2.33177	27.0595	30.6836	0.0152471	0.000280243	0.0330757	0.0151929	0.0134109	0.00685055	0.049909	0.0148826	3.68353	0.0282092
total gas age														4.53649	0.009003
weighted mean														4.4772	0.0166		21.608
SV85-1 sanidine: J (±1σ) = 0.00030931 ± 0.00000015; >0.50 mm – step-heating of a single grain (1)
A21M0116A	0.8	0.27981	0.433036	0.156519	22.2385	0.188767	5.50521	6.35733	0.303826	133.031	0.0283	7.77723	0.126563	4.39806	0.071485	37.1654	3.60985	21.5267	9.81432	0.0212191	0.000347544	0.035408	0.0187929	0.00236511	0.00898208	0.020026	0.0105149	5.3302	0.0245699
A21M0116E	1.37	0.0225935	2.83538	0.170216	10.4714	0.289866	4.19821	22.74	0.0844542	184.248	0.0252555	7.79661	0.0217674	4.40901	0.0122945	96.2258	12.9125	70.8048	16.4327	0.0200144	0.000407514	0.0439003	0.00836134	0.0119436	0.0055084	0.0339046	0.00934449	5.27421	0.0233284
A21M0116F	2.36	0.0204041	2.53289	0.291573	6.03509	0.571065	1.49823	44.5723	0.0578481	354.706	0.0157898	7.81211	0.0116759	4.41776	0.0065947	98.1665	25.3096	81.02	12.6998	0.0200144	0.000407514	0.0439003	0.00836134	0.0119436	0.0055084	0.0339046	0.00934449	5.27421	0.0233284
A21M0116G	3.02	0.00901698	5.81215	0.120203	14.571	0.186868	6.05327	14.6306	0.106017	117.71	0.0323037	7.85243	0.0276085	4.44054	0.0155934	97.5997	8.30771	64.5088	19.8756	0.0200144	0.000407514	0.0439003	0.00836134	0.0119436	0.0055084	0.0339046	0.00934449	5.27421	0.0233284
A21M0116I	3.98	0.00457952	8.39015	0.18135	12.4905	0.361679	3.00892	29.7331	0.0544508	235.166	0.0173352	7.85401	0.0118552	4.44143	0.00669588	99.3013	16.8834	86.8956	23.3823	0.0201301	0.000294098	0.03788	0.00954163	0.0167278	0.00810255	0.0380205	0.0082898	4.92547	0.023271
A21M0116J	4.99	0.00213153	22.5037	0.126287	16.5679	0.235986	5.20851	20.3812	0.0881461	160.947	0.0185648	7.85637	0.0199564	4.44276	0.0112715	99.4872	11.5731	85.5352	29.6057	0.0201301	0.000294098	0.03788	0.00954163	0.0167278	0.00810255	0.0380205	0.0082898	4.92547	0.023271
A21M0116L	6.1	0.00270681	17.7237	0.0962424	26.5009	0.129358	12.9609	10.5516	0.153163	83.3766	0.0376038	7.81621	0.03669	4.42008	0.0207229	98.9164	5.99154	58.1066	31.3414	0.0216725	0.000199979	0.0410006	0.0136365	0.0082487	0.0158752	0.0305068	0.00828609	5.53545	0.0143383
A21M0116M	20	0.00677888	8.42364	0.15207	16.9702	0.328548	5.41861	27.1423	0.0697529	215.425	0.0165745	7.85303	0.0168852	4.44087	0.00953681	98.9431	15.4123	94.5967	33.4714	0.0216725	0.000199979	0.0410006	0.0136365	0.0082487	0.0158752	0.0305068	0.00828609	5.53545	0.0143383
total gas age														4.4284	0.0063
weighted mean (MSWD=1.03)														4.4404	0.0064		58.17
SV85-1 sanidine: J (±1σ) = 0.00030931 ± 0.00000015; >0.50 mm – step-heating of a single grain (2)
A21M0129A	0.8	0.0426311	1.31987	0.0549527	42.5262	0.027732	60.5784	2.12552	0.623847	29.2794	0.121064	7.77948	0.188862	4.39933	0.106672	56.4735	0.994985	20.4995	17.5573	0.0230195	0.00029691	0.0424447	0.00832099	0.0239943	0.0102142	0.0498322	0.0105939	5.82069	0.0235837
A21M0129B	1.47	0.00416851	14.5033	0.129443	16.2143	0.244404	5.20764	20.2437	0.0785506	160.398	0.0230109	7.85269	0.0219966	4.44068	0.0124238	99.1073	9.47649	82.8869	28.1284	0.0230195	0.00029691	0.0424447	0.00832099	0.0239943	0.0102142	0.0498322	0.0105939	5.82069	0.0235837
A21M0129H	2.36	-0.000401151	143.034	0.25221	11.7852	0.50475	2.59023	41.3836	0.0538144	324.652	0.0111124	7.8386	0.0119615	4.43272	0.00675594	99.9186	19.3725	86.9641	22.2665	0.0213015	0.00037891	0.0334155	0.0123081	0.00621793	0.00816607	0.0397306	0.0108757	5.3254	0.0191017
A21M0129I	3.19	-0.000340547	179.98	0.387991	9.0937	0.790235	2.04992	62.3554	0.0558461	490.277	0.0113467	7.85502	0.0107201	4.442	0.00605474	99.9029	29.1899	85.1777	17.6791	0.0213015	0.00037891	0.0334155	0.0123081	0.00621793	0.00816607	0.0397306	0.0108757	5.3254	0.0191017
A21M0129K	3.98	0.00336338	16.3123	0.21452	15.0841	0.445392	2.83784	36.7063	0.0609047	289.622	0.0198252	7.85364	0.0134644	4.44122	0.00760475	99.5355	17.183	90.6875	28.8229	0.0216197	0.000353776	0.0400197	0.0145281	0.0203814	0.0103657	0.0437302	0.00837251	5.09217	0.0206645
A21M0129L	4.81	0.0043244	13.0081	0.100254	31.6675	0.299891	5.20496	23.5598	0.0693029	186.89	0.0284115	7.86837	0.0185171	4.44954	0.0104585	99.1904	11.0288	124.55	79.8614	0.0216197	0.000353776	0.0400197	0.0145281	0.0203814	0.0103657	0.0437302	0.00837251	5.09217	0.0206645
A21M0129N	6.1	0.00150474	25.1888	0.119258	24.9393	0.22649	5.17318	18.3861	0.100339	144.665	0.025118	7.83452	0.0203645	4.43042	0.011502	99.572	8.60691	81.7097	41.567	0.0202828	0.00030392	0.0292062	0.011323	0.00210085	0.00843486	0.0291093	0.00789304	5.26058	0.0262324
A21M0129O	20	0.00256098	26.6485	0.0679729	61.2026	0.126725	9.73931	8.8597	0.152557	70.3681	0.05587	7.84709	0.0526172	4.43752	0.0297185	98.7982	4.14741	69.0807	84.8403	0.0209713	0.00034434	0.0292062	0.011323	0.00210085	0.00843486	0.0291093	0.00789304	5.26058	0.0262324
total gas age														4.4392	0.0062
weighted mean (MSWD=1.67)														4.4392	0.0057		100
SV85-1 sanidine: J (±1σ) = 0.00030931 ± 0.00000015; >0.50 mm – total fusion of single grains
A21M0091A	–	0.134628	0.503117	0.895336	1.2688	2.26413	0.484701	176.801	0.0435391	1428.71	0.00718829	7.84423	0.00733139	4.4359	0.00414081	97.0709	5.8571	104.658	10.7979	0.0226877	0.000283841	0.0373775	0.00792887	0.0132027	0.00863701	0.0397811	0.0120595	6.04632	0.0235875
A21M0091D	–	0.331814	0.400548	1.65786	1.19581	2.47882	0.64501	193.83	0.0458501	1622.74	0.00592068	7.85182	0.0084227	4.44019	0.00475718	93.7867	6.42124	61.9653	6.37153	0.0265469	0.00038496	0.0612577	0.00863735	0.0199147	0.0127499	0.0382748	0.00939255	6.7217	0.0254876
A21M0091E	–	0.0329144	1.903	0.645934	3.58267	1.87927	1.06228	147.473	0.0477506	1167.55	0.00760849	7.84101	0.00801735	4.43409	0.00452825	99.0394	4.88553	121.004	14.8865	0.0217833	0.000343461	0.0577215	0.00985567	0.0139896	0.0186931	0.0400906	0.00845195	5.22161	0.0279611
A21M0091F	–	0.0527347	1.69631	0.523636	4.52048	1.32823	1.54001	102.559	0.0489989	820.946	0.00924617	7.84177	0.00942182	4.43451	0.0053215	97.9653	3.3976	103.805	13.9944	0.0217833	0.000343461	0.0577215	0.00985567	0.0139896	0.0186931	0.0400906	0.00845195	5.22161	0.0279611
A21M0091H	–	0.0956911	0.896468	0.783271	3.28087	1.53585	0.788148	122.087	0.04681	988.238	0.00620096	7.85132	0.00855363	4.43991	0.00483113	96.9948	4.04452	82.6097	9.88093	0.0229884	0.000300788	0.0427447	0.00835639	0.024142	0.00940922	0.073265	0.0099631	5.54198	0.0171493
A21M0091I	–	0.258724	0.351459	0.711771	2.90273	1.65754	0.777171	129.211	0.0478808	1090.99	0.00716396	7.83637	0.00878449	4.43146	0.00496154	92.8094	4.28053	96.2129	11.1255	0.0229884	0.000300788	0.0427447	0.00835639	0.024142	0.00940922	0.073265	0.0099631	5.54198	0.0171493
A21M0091K	–	0.039397	2.18598	0.553005	4.27564	1.31758	0.991735	103.424	0.0525492	823.662	0.0108816	7.84091	0.00979757	4.43403	0.00553373	98.4547	3.42624	99.121	13.0424	0.0228909	0.000410739	0.0418492	0.00869835	0.01497	0.00976094	0.0481789	0.00845582	5.75667	0.0280379
A21M0091L	–	0.235423	0.479338	1.42866	1.63055	1.98123	0.662749	152.838	0.0471919	1270.74	0.00403066	7.84545	0.00871065	4.43659	0.00491982	94.3603	5.06323	56.699	5.96402	0.0228909	0.000410739	0.0418492	0.00869835	0.01497	0.00976094	0.0481789	0.00845582	5.75667	0.0280379
A21M0134E	–	0.0354793	2.33298	1.16434	1.93156	2.76235	0.623021	217.024	0.0453619	1714.57	0.00634534	7.84226	0.00755813	4.43479	0.00426888	99.264	7.1896	98.7871	10.5906	0.018732	0.00040948	0.0383411	0.00779681	0.0164048	0.0157767	0.048447	0.011096	4.79222	0.0249846
A21M0134G	–	0.102266	0.899984	1.20596	1.83385	2.46909	0.702763	195.88	0.0465287	1569.59	0.00496064	7.84788	0.00788925	4.43797	0.00445589	97.939	6.48916	86.086	9.1697	0.018732	0.00040948	0.0383411	0.00779681	0.0164048	0.0157767	0.048447	0.011096	4.79222	0.0249846
A21M0134J	–	0.0407327	1.70755	0.689264	3.89192	1.28889	1.29845	102.053	0.0487375	812.952	0.00906709	7.83763	0.00879651	4.43218	0.00496833	98.3883	3.38083	78.4719	9.94452	0.0241144	0.000295519	0.0428894	0.00951687	0.0211205	0.00984154	0.0326447	0.011918	6.43013	0.029101
A21M0134K	–	0.0616388	0.828292	0.555646	4.75277	1.34984	1.04244	105.035	0.0485441	845.82	0.00666948	7.86822	0.0082681	4.44945	0.00466984	97.7083	3.47962	100.187	13.8231	0.0241144	0.000295519	0.0428894	0.00951687	0.0211205	0.00984154	0.0326447	0.011918	6.43013	0.029101
A21M0134N	–	0.151777	0.776	0.880965	4.82759	1.74237	0.693526	139.179	0.0485358	1138.95	0.00813606	7.84849	0.009278	4.43831	0.00524026	95.9082	4.61076	83.7317	11.6394	0.0272896	0.000231973	0.0428311	0.0184443	0.0331251	0.0093304	0.0469593	0.0102855	6.78158	0.0207606
A21M0134O	–	0.0676757	0.8515	0.605098	6.6169	1.28188	0.894792	101.905	0.0479179	822.283	0.00530317	7.86158	0.00832848	4.4457	0.00470395	97.4277	3.37593	89.2573	14.8055	0.0272896	0.000231973	0.0428311	0.0184443	0.0331251	0.0093304	0.0469593	0.0102855	6.78158	0.0207606
A21M0134R	–	0.0546618	1.50932	0.804167	2.74775	1.74741	0.624419	137.593	0.0458046	1096.27	0.00533975	7.83963	0.00809214	4.4333	0.00457049	98.3947	4.55821	90.6828	10.3477	0.0257484	0.000388672	0.0493798	0.0064189	0.0197151	0.00777368	0.0495	0.00644953	6.70595	0.0195199
A21M0134S	–	0.0636408	1.18409	0.744354	4.96367	1.72956	0.878799	136.661	0.0482104	1091.61	0.00706	7.83938	0.00834452	4.43316	0.00471304	98.1426	4.52734	97.3062	13.7116	0.0214222	0.00025351	0.0406193	0.0157186	0.0196302	0.0129126	0.0358135	0.0113217	5.67543	0.0188318
A21M0134T	–	0.0313591	1.51872	0.37104	10.709	0.946944	1.47291	76.398	0.0501226	609.199	0.0104738	7.84212	0.00887787	4.43471	0.00501428	98.3456	2.53093	109.128	25.7953	0.0214222	0.00025351	0.0406193	0.0157186	0.0196302	0.0129126	0.0358135	0.0113217	5.67543	0.0188318
A21M0134Z	–	0.0675761	0.836503	0.66311	5.96304	1.63419	0.685111	128.157	0.0468043	1026.51	0.00888211	7.84306	0.00795408	4.43524	0.00449251	97.9178	4.24561	102.431	15.9424	0.0263301	0.000381078	0.0503761	0.0183958	0.00278141	0.00891261	0.0320691	0.00879528	6.74119	0.0153215
A21M0137A	–	0.117951	0.827581	0.907469	4.48227	2.025	0.671155	159.063	0.0464315	1285.15	0.00629317	7.84882	0.00825154	4.4385	0.00466051	97.1446	5.26948	92.8993	12.4766	0.0263301	0.000381078	0.0503761	0.0183958	0.00278141	0.00891261	0.0320691	0.00879528	6.74119	0.0153215
A21M0137F	–	0.0543256	1.97557	0.687532	4.5158	1.64872	0.971882	129.762	0.0485519	1035.6	0.00507011	7.84641	0.00913588	4.43713	0.00515999	98.3168	4.29879	100.03	13.4792	0.0256889	0.000330756	0.0345324	0.0104809	0.0145376	0.0139553	0.0415886	0.010264	6.46947	0.0160856
A21M0137H	–	0.0681973	1.01796	0.546322	7.83775	1.12792	1.96334	88.1658	0.0519742	712.07	0.0108922	7.83631	0.00959578	4.43143	0.00541976	97.0258	2.92077	85.5314	15.9036	0.0238708	0.000249889	0.0488136	0.018567	0.0141396	0.0199544	0.0445253	0.0118827	6.21841	0.0225781
A21M0137I	–	0.141559	0.770304	0.910664	4.94572	2.21966	0.989863	173.478	0.0461598	1401.68	0.00504132	7.82694	0.00821616	4.42614	0.00464056	96.8691	5.747	100.962	14.2012	0.0238708	0.000249889	0.0488136	0.018567	0.0141396	0.0199544	0.0445253	0.0118827	6.21841	0.0225781
weighted mean (MSWD=1.20)														4.43551	0.0045904		87.4
Constants ±1σ
Decay Constant 40K = 5.463 ± 0.107 E-10 1/a									PAV-75 (MAP215-50)											PAV-82 (ARGUS VI)
Decay Constant 39Ar = 2.940 ± 0.029 E-07 1/h									Production Ratio 39/37(Ca) = 0.000677 ± 0.000068											Production Ratio 39/37(Ca) = 0.000718 ± 0.000034
Decay Constant 37Ar = 8.230 ± 0.082 E-04 1/h									Production Ratio 38/37(Ca) = 0.000105 ± 0.000016											Production Ratio 38/37(Ca) = 0.000105 ± 0.000016
Atmospheric Ratio 40/36(a) = 298.56 ± 0.30									Production Ratio 36/37(Ca) = 0.000271± 0.000027											Production Ratio 36/37(Ca) = 0.000255 ± 0.000024
Atmospheric Ratio 38/36(a) = 0.1885 ± 0.0003									Production Ratio 40/39(K) = 0.01021 ± 0.0010											Production Ratio 40/39(K) = 0.00969 ± 0.00077
PAV-75: ages relative to an age of 28.201±0.023 Ma for the Fish Canyon Sanidine (FCs)									Production Ratio 38/39(K) = 0.01272 ± 0.00038											Production Ratio 38/39(K) = 0.01283 ± 0.00012
PAV-87: ages relative to an age of 1.1848±0.0006 Ma for the Aldeer Creek Sanidine (ACs)									Mass discrimination whitin (atomic mass unit): 1.0022±0.0020 – 1.0033±0.0018											Mass discrimination within (atomic mass unit): 1.00035±0.00010
																				PAV-87 (ARGUS VI)
																				Production Ratio 39/37(Ca) = 0.000697 ± 0.000022
																				Production Ratio 38/37(Ca) = 0.000058 ± 0.000005
																				Production Ratio 36/37(Ca) = 0.000266 ± 0.000021
																				Production Ratio 40/39(K) = 0.00976 ± 0.00027
																				Production Ratio 38/39(K) = 0.01266 ± 0.00013
																				Mass discrimination within (atomic mass unit): 1.00075±0.00020 – 1.00165±0.00030
